# Supplementary material for: Serological Markers of SARS-CoV-2 Reinfection
Source: mBio. 2022 Jan 25;13(1):e02141-21. doi: 10.1128/mbio.02141-21 (PMC8787477; doi:10.1128/mbio.02141-21)
Supplement: TABLE S1 [file mbio.02141-21-st001.xlsx]

## Sheet: Table S1
Table S1: Binary thresholds – Rhesus macaques
Feature	Threshold	Confusion matrix	F1 score	Classification Accuracy
FcR 2A-1 - S2	1820071	[16, 2, 0, 18]	0.947368	0.944444
FcR 2A-2 - S2	1452192	[16, 2, 0, 18]	0.947368	0.944444
FcR 2A-4 - S2	1339581	[16, 2, 0, 18]	0.947368	0.944444
ADNP - Spike	48	[15, 3, 0, 18]	0.923077	0.916667
IgG1 - S2	239806	[15, 3, 0, 18]	0.923077	0.916667
IgG2 - S2	15368	[15, 3, 0, 18]	0.923077	0.916667
IgG3 - S2	18281	[15, 3, 0, 18]	0.923077	0.916667
IgG4 - S2	17307	[15, 3, 0, 18]	0.923077	0.916667
IgA - S2	39018	[17, 1, 2, 16]	0.914286	0.916667
NKD: MIP-1β - Spike	30.8	[18, 0, 3, 15]	0.909091	0.916667
ADCP - Spike RBD	508.4	[18, 0, 3, 15]	0.909091	0.916667
IgA - S1	4213	[18, 0, 3, 15]	0.909091	0.916667
FcR 2A-4 - Spike	397633	[14, 4, 0, 18]	0.9	0.888889
FcR 2A-1 - S1	82752	[14, 4, 0, 18]	0.9	0.888889
FcR 2A-2 - S1	82614	[14, 4, 0, 18]	0.9	0.888889
FcR 2A-4 - S1	66689	[14, 4, 0, 18]	0.9	0.888889
FcR 3A - S1	13440	[14, 4, 0, 18]	0.9	0.888889
FcR 3A - S2	13440	[14, 4, 0, 18]	0.9	0.888889
FcR 2A-3 - S2	1135025	[15, 3, 1, 17]	0.894737	0.888889
FcR 2A-1 - Spike RBD	777350	[16, 2, 2, 16]	0.888889	0.888889
FcR 2A-2 - Spike RBD	697907	[16, 2, 2, 16]	0.888889	0.888889
FcR 2A-3 - Spike RBD	344096	[16, 2, 2, 16]	0.888889	0.888889
FcR 2A-4 - Spike RBD	654825	[16, 2, 2, 16]	0.888889	0.888889
FcR 3A - Spike RBD	179908	[16, 2, 2, 16]	0.888889	0.888889
IgG1 - Spike RBD	14067	[16, 2, 2, 16]	0.888889	0.888889
IgG2 - Spike RBD	5452	[16, 2, 2, 16]	0.888889	0.888889
IgG3 - Spike RBD	6090	[16, 2, 2, 16]	0.888889	0.888889
IgG4 - Spike RBD	6055	[16, 2, 2, 16]	0.888889	0.888889
ADCD - Spike	12.65	[16, 2, 2, 16]	0.888889	0.888889
FcR 2A-2 - Spike	751648	[17, 1, 3, 15]	0.882353	0.888889
FcR 2A-3 - Spike	178783	[13, 5, 0, 18]	0.878049	0.861111
FcR 2A-3 - S1	16511	[14, 4, 1, 17]	0.871795	0.861111
IgG1 - S1	3236	[14, 4, 1, 17]	0.871795	0.861111
IgG3 - S1	3012	[14, 4, 1, 17]	0.871795	0.861111
ADCP - Spike	624.4	[15, 3, 2, 16]	0.864865	0.861111
IgA - Spike	14224	[15, 3, 2, 16]	0.864865	0.861111
IgG3 - Nucleocapsid	7902	[15, 3, 2, 16]	0.864865	0.861111
IgG4 - Nucleocapsid	7240	[15, 3, 2, 16]	0.864865	0.861111
NKD: CD107a - Nucleocapsid	11.075	[16, 2, 3, 15]	0.857143	0.861111
NKD: MIP-1β - Nucleocapsid	20.325	[16, 2, 3, 15]	0.857143	0.861111
FcR 2A-1 - Spike	875676	[16, 2, 3, 15]	0.857143	0.861111
FcR 3A - Spike	246407	[16, 2, 3, 15]	0.857143	0.861111
IgG1 - Spike	77254	[16, 2, 3, 15]	0.857143	0.861111
IgG2 - Spike	8694	[16, 2, 3, 15]	0.857143	0.861111
IgG3 - Spike	9544	[16, 2, 3, 15]	0.857143	0.861111
IgG4 - Spike	9529	[16, 2, 3, 15]	0.857143	0.861111
FcR 2A-1 - Nucleocapsid	1718029	[14, 4, 2, 16]	0.842105	0.833333
IgG4 - S1	3041	[14, 4, 2, 16]	0.842105	0.833333
ADCP - Nucleocapsid	544.7	[18, 0, 5, 13]	0.83871	0.861111
ADNP - Nucleocapsid	38.3	[18, 0, 5, 13]	0.83871	0.861111
IgA - Spike RBD	10698	[15, 3, 3, 15]	0.833333	0.833333
IgG1 - Nucleocapsid	63841	[15, 3, 3, 15]	0.833333	0.833333
IgG2 - Nucleocapsid	7583	[15, 3, 3, 15]	0.833333	0.833333
IgA - Nucleocapsid	15161	[12, 6, 1, 17]	0.829268	0.805556
NKD: IFNγ - Nucleocapsid	4.685	[16, 2, 4, 14]	0.823529	0.833333
FcR 2A-2 - Nucleocapsid	1126957	[13, 5, 2, 16]	0.820513	0.805556
FcR 2A-4 - Nucleocapsid	918281	[13, 5, 2, 16]	0.820513	0.805556
IgG2 - S1	3006	[11, 7, 1, 17]	0.809524	0.777778
ADNP - Spike RBD	37.7	[18, 0, 6, 12]	0.8	0.833333
ADCD - Nucleocapsid	10.85	[15, 3, 4, 14]	0.8	0.805556
FcR 2A-3 - Nucleocapsid	615344	[12, 6, 3, 15]	0.769231	0.75
NKD: CD107a - Spike	7.05	[13, 5, 4, 14]	0.756757	0.75
FcR 3A - Nucleocapsid	775830	[12, 6, 4, 14]	0.736842	0.722222
ADCD - Spike RBD	7.6	[11, 7, 4, 14]	0.717949	0.694444
IgM - Nucleocapsid	74220	[14, 4, 8, 10]	0.625	0.666667
IgM - Spike	28551	[12, 6, 8, 10]	0.588235	0.611111
IgM - S1	9849	[6, 12, 3, 15]	0.666667	0.583333
NKD: IFNγ - Spike	9.05	[9, 9, 6, 12]	0.615385	0.583333
IgM - Spike RBD	38510	[10, 8, 7, 11]	0.594595	0.583333
IgM - S2	46096	[2, 16, 1, 17]	0.666667	0.527778
