# Supplementary material for: Serological Markers of SARS-CoV-2 Reinfection
Source: mBio. 2022 Jan 25;13(1):e02141-21. doi: 10.1128/mbio.02141-21 (PMC8787477; doi:10.1128/mbio.02141-21)
Supplement: TABLE S2 [file mbio.02141-21-st002.xlsx]

## Sheet: Table S2
Table S2: Relative change binary thresholds - Rhesus macaques
Feature	Relative Change Threshold	Confusion matrix	F1 score	Classification Accuracy
FcR 2A-1 - Nucleocapsid	1.12981	[17, 1, 0, 36]	0.986301	0.981481
FcR 2A-4 - Nucleocapsid	1.23843	[17, 1, 1, 35]	0.972222	0.962963
FcR 2A-2 - S1	1.77906	[18, 0, 2, 34]	0.971429	0.962963
FcR 2A-4 - S1	2.06621	[18, 0, 2, 34]	0.971429	0.962963
FcR 2A-3 - S1	1.79039	[18, 0, 3, 33]	0.956522	0.944444
FcR 3A - S1	2.17099	[18, 0, 3, 33]	0.956522	0.944444
FcR 3A - S2	2.17099	[18, 0, 3, 33]	0.956522	0.944444
FcR 2A-2 - Spike	1.42913	[15, 3, 1, 35]	0.945946	0.925926
FcR 2A-2 - Spike RBD	1.57075	[16, 2, 2, 34]	0.944444	0.925926
FcR 2A-3 - Spike RBD	1.49021	[16, 2, 2, 34]	0.944444	0.925926
FcR 2A-4 - Spike RBD	1.59369	[16, 2, 2, 34]	0.944444	0.925926
IgG1 - Spike	2.99105	[16, 2, 2, 34]	0.944444	0.925926
IgA - S2	1.78024	[17, 1, 3, 33]	0.942857	0.925926
IgG1 - Spike RBD	3.2913	[18, 0, 4, 32]	0.941176	0.925926
IgG2 - Spike RBD	1.44961	[18, 0, 4, 32]	0.941176	0.925926
IgG3 - Spike RBD	1.60941	[18, 0, 4, 32]	0.941176	0.925926
IgG4 - Spike RBD	1.58177	[18, 0, 4, 32]	0.941176	0.925926
FcR 2A-1 - S1	2.46492	[18, 0, 4, 32]	0.941176	0.925926
IgG2 - Spike	1.61368	[18, 0, 4, 32]	0.941176	0.925926
IgG3 - Spike	1.79393	[18, 0, 4, 32]	0.941176	0.925926
IgG4 - Spike	1.72981	[18, 0, 4, 32]	0.941176	0.925926
IgA - S1	1.15905	[18, 0, 4, 32]	0.941176	0.925926
FcR 2A-1 - Spike RBD	1.60357	[15, 3, 2, 34]	0.931507	0.907407
IgG1 - Nucleocapsid	1.19677	[15, 3, 2, 34]	0.931507	0.907407
FcR 3A - Spike RBD	2.29072	[16, 2, 3, 33]	0.929577	0.907407
IgG4 - S1	1.03266	[16, 2, 3, 33]	0.929577	0.907407
FcR 2A-2 - Nucleocapsid	1.33014	[17, 1, 4, 32]	0.927536	0.907407
IgG1 - S1	1.15169	[18, 0, 5, 31]	0.925373	0.907407
FcR 2A-3 - Spike	1.62315	[14, 4, 2, 34]	0.918919	0.888889
FcR 2A-4 - Spike	1.68998	[15, 3, 3, 33]	0.916667	0.888889
FcR 3A - Spike	2.12878	[15, 3, 3, 33]	0.916667	0.888889
NKD: MIP-1β - Spike	1.17474	[17, 1, 5, 31]	0.911765	0.888889
IgG2 - Nucleocapsid	1.14774	[17, 1, 5, 31]	0.911765	0.888889
IgA - Spike RBD	1.28698	[18, 0, 6, 30]	0.909091	0.888889
IgA - Spike	1.34599	[18, 0, 6, 30]	0.909091	0.888889
FcR 2A-4 - S2	1.08325	[10, 8, 0, 36]	0.9	0.851852
IgG4 - Nucleocapsid	1.23276	[17, 1, 6, 30]	0.895522	0.87037
IgM - Nucleocapsid	1.07879	[17, 1, 6, 30]	0.895522	0.87037
FcR 2A-1 - S2	1.13563	[9, 9, 0, 36]	0.888889	0.833333
FcR 2A-2 - S2	1.37332	[11, 7, 2, 34]	0.883117	0.833333
FcR 2A-1 - Spike	2.38257	[16, 2, 6, 30]	0.882353	0.851852
IgA - Nucleocapsid	1.23531	[16, 2, 6, 30]	0.882353	0.851852
IgG3 - Nucleocapsid	1.67001	[17, 1, 7, 29]	0.878788	0.851852
IgG3 - S1	1.05487	[17, 1, 7, 29]	0.878788	0.851852
IgG1 - S2	1.49932	[10, 8, 2, 34]	0.871795	0.814815
ADCP - Spike	0.986242	[8, 10, 1, 35]	0.864198	0.796296
NKD: MIP-1β - Nucleocapsid	1.49191	[17, 1, 8, 28]	0.861538	0.833333
FcR 2A-3 - S2	1.40331	[11, 7, 4, 32]	0.853333	0.796296
ADCP - Spike RBD	1.95868	[16, 2, 8, 28]	0.848485	0.814815
NKD: CD107a - Nucleocapsid	1.66756	[16, 2, 8, 28]	0.848485	0.814815
ADNP - Nucleocapsid	1.41111	[16, 2, 8, 28]	0.848485	0.814815
FcR 3A - Nucleocapsid	1.12541	[15, 3, 8, 28]	0.835821	0.796296
IgG3 - S2	2.81784	[17, 1, 10, 26]	0.825397	0.796296
IgG4 - S2	2.93936	[17, 1, 10, 26]	0.825397	0.796296
IgG2 - S1	1.0697	[18, 0, 11, 25]	0.819672	0.796296
ADCP - Nucleocapsid	1.39145	[15, 3, 9, 27]	0.818182	0.777778
IgG2 - S2	2.14487	[15, 3, 9, 27]	0.818182	0.777778
FcR 2A-3 - Nucleocapsid	1.39874	[16, 2, 10, 26]	0.8125	0.777778
NKD: IFNγ - Nucleocapsid	1.78796	[18, 0, 12, 24]	0.8	0.777778
ADCD - Nucleocapsid	1.22093	[12, 6, 8, 28]	0.8	0.740741
ADNP - Spike	3.35216	[18, 0, 13, 23]	0.779661	0.759259
ADNP - Spike RBD	1.63389	[16, 2, 13, 23]	0.754098	0.722222
ADCD - Spike	2.26316	[18, 0, 15, 21]	0.736842	0.722222
IgM - Spike	1.22186	[18, 0, 18, 18]	0.666667	0.666667
IgM - S1	1.01878	[16, 2, 17, 19]	0.666667	0.648148
NKD: IFNγ - Spike	1.01117	[10, 8, 14, 22]	0.666667	0.592593
ADCD - Spike RBD	1.05398	[10, 8, 14, 22]	0.666667	0.592593
NKD: CD107a - Spike	1.38961	[14, 4, 17, 19]	0.644068	0.611111
IgM - S2	1.09972	[17, 1, 20, 16]	0.603774	0.611111
IgM - Spike RBD	1.09504	[17, 1, 22, 14]	0.54902	0.574074
