# Supplementary material for: Serological Markers of SARS-CoV-2 Reinfection
Source: mBio. 2022 Jan 25;13(1):e02141-21. doi: 10.1128/mbio.02141-21 (PMC8787477; doi:10.1128/mbio.02141-21)
Supplement: TABLE S3 [file mbio.02141-21-st003.xlsx]

## Sheet: Table S3
Table S3: Relative change binary thresholds - humans
Feature	Relative Change Threshold	Confusion matrix	F1 score	Classification Accuracy
IgG3 - Nucleocapsid	1.90187	(89, 3, 2, 27)	0.915254	0.958678
IgG1 - S2	2.24945	(87, 5, 2, 27)	0.885246	0.942149
IgG3 – Spike	2.70037	(87, 5, 2, 27)	0.885246	0.942149
FcR2A – RBD	2.40606	(86, 6, 2, 27)	0.870968	0.933884
FcR2B – RBD	1.79034	(86, 6, 2, 27)	0.870968	0.933884
FcR2B - S1	1.2315	(84, 8, 0, 29)	0.878788	0.933884
IgG1 – Nucleocapsid	2.0514	(86, 6, 2, 27)	0.870968	0.933884
IgG3 - S1	1.76226	(86, 6, 2, 27)	0.870968	0.933884
IgG3 - S2	2.54778	(85, 7, 2, 27)	0.857143	0.92562
FcR2A – Spike	4.34766	(85, 7, 2, 27)	0.857143	0.92562
IgG3 – RBD	2.23525	(85, 7, 2, 27)	0.857143	0.92562
FcR3A – Nucleocapsid	3.64254	(89, 3, 6, 23)	0.836364	0.92562
FcR2A - S1	1.5372	(86, 6, 3, 26)	0.852459	0.92562
IgG1 – Spike	3.28222	(85, 7, 2, 27)	0.857143	0.92562
IgG1 - S1	4.04072	(84, 8, 2, 27)	0.84375	0.917355
FcR2A - S2	2.47357	(84, 8, 2, 27)	0.84375	0.917355
FcR3B – RBD	1.10558	(84, 8, 2, 27)	0.84375	0.917355
FcR2B – Spike	1.46831	(82, 10, 1, 28)	0.835821	0.909091
IgG1 – RBD	1.80654	(83, 9, 2, 27)	0.830769	0.909091
FcR3A – Spike	9.60852	(86, 6, 6, 23)	0.793103	0.900826
IgG3 – NTD	1.17896	(84, 8, 4, 25)	0.806452	0.900826
FcR2B - S2	1.5938	(83, 9, 3, 26)	0.8125	0.900826
FcR3B - S2	1.40415	(82, 10, 2, 27)	0.818182	0.900826
FcR3B – Spike	1.30714	(80, 12, 1, 28)	0.811594	0.892562
FcR3B - S1	1.16098	(82, 10, 3, 26)	0.8	0.892562
FcR3A - S2	6.21732	(85, 7, 6, 23)	0.779661	0.892562
IgG2 – Spike	1.32198	(80, 12, 2, 27)	0.794118	0.884298
IgA1 - S1	2.10127	(85, 7, 8, 21)	0.736842	0.876033
IgG2 - S1	1.13365	(80, 12, 3, 26)	0.776119	0.876033
IgG2 – RBD	1.34952	(78, 14, 2, 27)	0.771429	0.867769
IgM - S1	1.61712	(79, 13, 3, 26)	0.764706	0.867769
IgA1 – RBD	2.1095	(84, 8, 8, 21)	0.724138	0.867769
IgA1 - S2	2.60804	(84, 8, 8, 21)	0.724138	0.867769
FcR3A – RBD	3.26581	(80, 12, 5, 24)	0.738462	0.859504
FcR2A – Nucleocapsid	1.34253	(78, 14, 4, 25)	0.735294	0.85124
IgA1 – Spike	2.11348	(82, 10, 8, 21)	0.7	0.85124
FcR3A - S1	1.67905	(75, 17, 2, 27)	0.739726	0.842975
IgG2 - S2	1.38421	(77, 15, 4, 25)	0.724638	0.842975
IgM – Spike	1.72138	(75, 17, 5, 24)	0.685714	0.818182
IgM - S2	1.18897	(74, 18, 6, 23)	0.657143	0.801653
IgG4 - S1	1.02353	(70, 22, 5, 24)	0.64	0.77686
IgM – RBD	1.2154	(66, 26, 4, 25)	0.625	0.752066
IgG4 – RBD	1.02829	(68, 24, 7, 22)	0.586667	0.743802
IgG1 – NTD	1.07217	(70, 22, 9, 20)	0.56338	0.743802
FcR2B – NTD	1.09757	(83, 9, 22, 7)	0.311111	0.743802
FcR3B – Nucleocapsid	1.16859	(71, 21, 11, 18)	0.529412	0.735537
IgA1 – NTD	1.00734	(58, 34, 0, 29)	0.630435	0.719008
FcR2B – Nucleocapsid	1.1989	(74, 18, 16, 13)	0.433333	0.719008
IgG4 - S2	1.03588	(65, 27, 7, 22)	0.564103	0.719008
IgG2 – Nucleocapsid	1.13922	(60, 32, 4, 25)	0.581395	0.702479
IgG4 – Spike	1.01945	(62, 30, 6, 23)	0.560976	0.702479
FcR3A – NTD	1.06739	(65, 27, 12, 17)	0.630435	0.677686
IgA1 – Nucleocapsid	0.92261	(52, 40, 4, 25)	0.531915	0.636364
FcR2A – NTD	0.988248	(50, 42, 7, 22)	0.473118	0.595041
FcR3B – NTD	0.986886	(50, 42, 9, 20)	0.43956	0.578512
IgM – NTD	0.911941	(41, 51, 1, 28)	0.518519	0.570248
IgG2 – NTD	0.949199	(32, 60, 4, 25)	0.438596	0.471074
IgG4 – Nucleocapsid	0.918351	(29, 63, 3, 26)	0.440678	0.454545
IgG4 - NTD	0.921419	(8, 84, 0, 29)	0.408451	0.305785
IgM – Nucleocapsid	0.265277	(4, 88, 0, 29)	0.39726	0.272727
