# Supplementary material for: Serological Markers of SARS-CoV-2 Reinfection
Source: mBio. 2022 Jan 25;13(1):e02141-21. doi: 10.1128/mbio.02141-21 (PMC8787477; doi:10.1128/mbio.02141-21)
Supplement: TABLE S4 [file mbio.02141-21-st004.xlsx]

## Sheet: Table S4
Table S4: Bivariate relative change logistic regression classifiers – top human classifiers
Feature	Confusion matrix (human-trained)	F1 score (human-trained)	Classification Accuracy (human-trained)
IgG3 - Nucleocapsid, IgA1 - Spike	[19, 0, 1, 5]	0.909091	0.96
IgG1 - S2, IgG1 - Spike	[19, 0, 1, 5]	0.909091	0.96
IgG1 - RBD, IgA1 - S2	[19, 0, 1, 5]	0.909091	0.96
IgG1 - S2, IgG3 - Nucleocapsid	[19, 0, 1, 5]	0.909091	0.96
IgG3 - Nucleocapsid, FcR3A - Nucleocapsid	[19, 0, 1, 5]	0.909091	0.96
IgM - Spike, FcR2A - Spike	[19, 0, 1, 5]	0.909091	0.96
IgG3 - Nucleocapsid, FcR3A - S2	[19, 0, 1, 5]	0.909091	0.96
IgM - RBD, FcR2A - Spike	[19, 0, 1, 5]	0.909091	0.96
IgG1 - RBD, IgA1 - Spike	[19, 0, 1, 5]	0.909091	0.96
IgG3 - Nucleocapsid, IgM - RBD	[19, 0, 1, 5]	0.909091	0.96
IgA1 - S2, FcR2A - Spike	[19, 0, 1, 5]	0.909091	0.96
IgA1 - Spike, FcR2A - Spike	[19, 0, 1, 5]	0.909091	0.96
IgG3 - S2, FcR2A - Spike	[19, 0, 1, 5]	0.909091	0.96
IgG3 - Nucleocapsid, IgA1 - S2	[19, 0, 1, 5]	0.909091	0.96
IgG3 - Nucleocapsid, FcR2A - S2	[18, 1, 1, 5]	0.833333	0.92
IgG3 - Spike, IgG3 - Nucleocapsid	[18, 1, 1, 5]	0.833333	0.92
IgG3 - Nucleocapsid, IgA1 - Nucleocapsid	[18, 1, 1, 5]	0.833333	0.92
IgG2 - S2, IgG3 - Nucleocapsid	[18, 1, 1, 5]	0.833333	0.92
IgG3 - Nucleocapsid, IgM - S2	[18, 1, 1, 5]	0.833333	0.92
IgG3 - Nucleocapsid, FcR2A - RBD	[18, 1, 1, 5]	0.833333	0.92
IgG3 - Nucleocapsid, IgM - S1	[18, 1, 1, 5]	0.833333	0.92
IgG2 - S1, IgG3 - Nucleocapsid	[18, 1, 1, 5]	0.833333	0.92
IgG3 - Nucleocapsid, FcR2A - S1	[18, 1, 1, 5]	0.833333	0.92
IgG3 - Nucleocapsid, IgM - Spike	[18, 1, 1, 5]	0.833333	0.92
IgG2 - Spike, IgG3 - Nucleocapsid	[18, 1, 1, 5]	0.833333	0.92
IgG3 - Nucleocapsid, IgM - Nucleocapsid	[18, 1, 1, 5]	0.833333	0.92
IgG3 - Nucleocapsid, FcR2A - Nucleocapsid	[18, 1, 1, 5]	0.833333	0.92
IgG1 - RBD, IgG3 - Nucleocapsid	[18, 1, 1, 5]	0.833333	0.92
IgG3 - Nucleocapsid, FcR2A - Spike	[18, 1, 1, 5]	0.833333	0.92
IgG3 - Nucleocapsid, IgA1 - RBD	[18, 1, 1, 5]	0.833333	0.92
IgG3 - S1, IgG3 - Nucleocapsid	[18, 1, 1, 5]	0.833333	0.92
IgG3 - Nucleocapsid, FcR3A - Spike	[18, 1, 1, 5]	0.833333	0.92
IgG3 - Nucleocapsid, IgG4 - S1	[18, 1, 1, 5]	0.833333	0.92
IgG3 - Nucleocapsid, FcR3A - S1	[18, 1, 1, 5]	0.833333	0.92
IgG2 - RBD, IgG3 - Nucleocapsid	[18, 1, 1, 5]	0.833333	0.92
IgG2 - Nucleocapsid, IgG3 - Nucleocapsid	[18, 1, 1, 5]	0.833333	0.92
IgG3 - Nucleocapsid, IgG4 - Nucleocapsid	[18, 1, 1, 5]	0.833333	0.92
IgG3 - Nucleocapsid, IgG4 - Spike	[18, 1, 1, 5]	0.833333	0.92
IgG3 - Nucleocapsid, IgG4 - S2	[18, 1, 1, 5]	0.833333	0.92
IgG3 - Nucleocapsid, IgG3 - Nucleocapsid	[18, 1, 1, 5]	0.833333	0.92
IgG3 - S2, IgG3 - Nucleocapsid	[18, 1, 1, 5]	0.833333	0.92
IgG3 - RBD, IgG3 - Nucleocapsid	[18, 1, 1, 5]	0.833333	0.92
IgG1 - Nucleocapsid, IgG3 - Nucleocapsid	[18, 1, 1, 5]	0.833333	0.92
IgG3 - Nucleocapsid, IgA1 - S1	[18, 1, 1, 5]	0.833333	0.92
IgG1 - Spike, IgG3 - Nucleocapsid	[18, 1, 1, 5]	0.833333	0.92
IgG1 - S1, IgG3 - Nucleocapsid	[18, 1, 1, 5]	0.833333	0.92
IgG3 - Nucleocapsid, IgG4 - RBD	[18, 1, 1, 5]	0.833333	0.92
IgA1 - S1, FcR3A - Nucleocapsid	[19, 0, 2, 4]	0.8	0.92
IgM - S1, FcR2A - Spike	[19, 0, 2, 4]	0.8	0.92
IgG1 - S1, IgA1 - Spike	[18, 1, 2, 4]	0.727273	0.88
