# Supplementary material for: Serological Markers of SARS-CoV-2 Reinfection
Source: mBio. 2022 Jan 25;13(1):e02141-21. doi: 10.1128/mbio.02141-21 (PMC8787477; doi:10.1128/mbio.02141-21)
Supplement: TABLE S5 [file mbio.02141-21-st005.xlsx]

## Sheet: Table S5
Table S5: Bivariate relative change logistic regression classifiers - best models trained in macaques, tested in humans
Feature	Confusion matrix (monkey-trained)	F1 score (monkey-trained)	Classification Accuracy (monkey-trained)
IgG3 - S1, FcR 2A-4 - Spike RBD	[42, 3, 2, 14]	0.848485	0.918033
IgG3 - S1, FcR 2A-2 - Spike RBD	[42, 3, 2, 14]	0.848485	0.918033
IgG3 - Nucleocapsid, FcR 2A-3 - Spike RBD	[42, 3, 2, 14]	0.848485	0.918033
IgG3 - S1, FcR 2A-1 - Spike RBD	[42, 3, 2, 14]	0.848485	0.918033
IgG1 - Spike, FcR 2A-4 - Spike RBD	[42, 3, 2, 14]	0.848485	0.918033
IgG3 - S1, FcR 2A-3 - Spike RBD	[42, 3, 2, 14]	0.848485	0.918033
IgG3 - Nucleocapsid, FcR 2A-1 - Spike RBD	[42, 3, 2, 14]	0.848485	0.918033
IgG3 - Nucleocapsid, FcR 2A-2 - Spike RBD	[42, 3, 2, 14]	0.848485	0.918033
IgG3 - Nucleocapsid, FcR 2A-4 - Spike RBD	[42, 3, 2, 14]	0.848485	0.918033
IgG3 - Nucleocapsid, FcR 2A-3 - S1	[42, 3, 2, 14]	0.848485	0.918033
IgG3 - Spike, FcR 2A-3 - S1	[42, 3, 2, 14]	0.848485	0.918033
IgG3 - S1, IgG4 - Spike RBD	[42, 3, 2, 14]	0.848485	0.918033
IgG4 - Spike, FcR 2A-4 - Spike RBD	[42, 3, 2, 14]	0.848485	0.918033
IgG4 - S1, FcR 2A-2 - Spike RBD	[42, 3, 2, 14]	0.848485	0.918033
IgG4 - Spike RBD, FcR 2A-2 - Spike RBD	[42, 3, 2, 14]	0.848485	0.918033
IgG4 - Spike RBD, FcR 2A-4 - Spike RBD	[42, 3, 2, 14]	0.848485	0.918033
IgG4 - Spike RBD, FcR 2A-3 - Spike RBD	[42, 3, 2, 14]	0.848485	0.918033
IgG4 - S1, FcR 2A-3 - Spike RBD	[42, 3, 2, 14]	0.848485	0.918033
IgG4 - S1, FcR 2A-1 - Spike RBD	[42, 3, 2, 14]	0.848485	0.918033
IgG4 - S1, FcR 2A-4 - Spike RBD	[42, 3, 2, 14]	0.848485	0.918033
IgG3 - Spike, IgG4 - Spike	[42, 3, 2, 14]	0.848485	0.918033
IgG4 - Spike, FcR 2A-1 - Spike RBD	[42, 3, 2, 14]	0.848485	0.918033
IgG4 - Spike RBD, FcR 2A-1 - Spike RBD	[42, 3, 2, 14]	0.848485	0.918033
IgG4 - Spike, FcR 2A-3 - Spike RBD	[42, 3, 2, 14]	0.848485	0.918033
IgG4 - Nucleocapsid, FcR 2A-1 - Spike RBD	[42, 3, 2, 14]	0.848485	0.918033
IgG3 - Spike RBD, FcR 2A-3 - Spike RBD	[42, 3, 2, 14]	0.848485	0.918033
IgG4 - S2, FcR 2A-4 - Spike RBD	[42, 3, 2, 14]	0.848485	0.918033
IgG3 - Spike RBD, FcR 2A-1 - Spike RBD	[42, 3, 2, 14]	0.848485	0.918033
IgG3 - Spike, FcR 2A-4 - Spike RBD	[42, 3, 2, 14]	0.848485	0.918033
IgG4 - Nucleocapsid, FcR 2A-4 - Spike RBD	[42, 3, 2, 14]	0.848485	0.918033
IgG2 - Spike, FcR 2A-4 - Spike RBD	[42, 3, 2, 14]	0.848485	0.918033
IgG4 - S2, FcR 2A-1 - Spike RBD	[42, 3, 2, 14]	0.848485	0.918033
IgG4 - S2, FcR 2A-3 - Spike RBD	[42, 3, 2, 14]	0.848485	0.918033
IgG4 - Nucleocapsid, FcR 2A-3 - Spike RBD	[42, 3, 2, 14]	0.848485	0.918033
IgG2 - Spike, FcR 2A-2 - Spike RBD	[42, 3, 2, 14]	0.848485	0.918033
IgG3 - Spike, FcR 2A-3 - Spike RBD	[42, 3, 2, 14]	0.848485	0.918033
IgG3 - Spike RBD, FcR 2A-2 - Spike RBD	[42, 3, 2, 14]	0.848485	0.918033
IgG3 - Spike, IgG3 - Spike	[42, 3, 2, 14]	0.848485	0.918033
IgG4 - Nucleocapsid, FcR 2A-2 - Spike RBD	[42, 3, 2, 14]	0.848485	0.918033
IgG2 - Spike, IgG3 - S1	[42, 3, 2, 14]	0.848485	0.918033
IgG3 - S1, IgG4 - Spike	[42, 3, 2, 14]	0.848485	0.918033
IgG2 - S1, FcR 2A-3 - Spike RBD	[42, 3, 2, 14]	0.848485	0.918033
IgG1 - Spike RBD, FcR 2A-3 - Spike RBD	[42, 3, 2, 14]	0.848485	0.918033
IgG2 - Spike, FcR 2A-3 - Spike RBD	[42, 3, 2, 14]	0.848485	0.918033
IgG4 - Spike, FcR 2A-2 - Spike RBD	[42, 3, 2, 14]	0.848485	0.918033
IgG2 - S1, FcR 2A-1 - Spike RBD	[42, 3, 2, 14]	0.848485	0.918033
IgG1 - Nucleocapsid, FcR 2A-3 - Spike	[41, 4, 2, 14]	0.823529	0.901639
IgG1 - Nucleocapsid, FcR 2A-1 - Spike	[41, 4, 2, 14]	0.823529	0.901639
IgG2 - Spike, IgG3 - Spike	[41, 4, 2, 14]	0.823529	0.901639
IgG3 - Spike, IgG4 - Nucleocapsid	[41, 4, 2, 14]	0.823529	0.901639
