# Supplementary material for: Serological Markers of SARS-CoV-2 Reinfection
Source: mBio. 2022 Jan 25;13(1):e02141-21. doi: 10.1128/mbio.02141-21 (PMC8787477; doi:10.1128/mbio.02141-21)
Supplement: DATA SET S1 [file mbio.02141-21-sd001.xlsx]

## Sheet: sequencing-confirmed patient
sample ID	timepoint	Days from Symptom onset	Infection #	Date of symptom onset	First + covid	Collection Date	IgM-RBD	IgM-D614G	IgM-B117	IgM-B1.351	IgM-S2	IgM-P.1 (Brazil)	IgM-S	IgM-S1	IgM-Cali L452R	IgM-NTD	IgM-E484K	IgM-N	IgM-HKU	IgM-K417N	IgM-EBOV	IgM-OC43	IgM-N501Ydelta69-70	IgM-Flu	IgA1-RBD	IgA1-D614G	IgA1-B117	IgA1-B1.351	IgA1-S2	IgA1-P.1 (Brazil)	IgA1-S	IgA1-S1	IgA1-Cali L452R	IgA1-NTD	IgA1-E484K	IgA1-N	IgA1-HKU	IgA1-K417N	IgA1-EBOV	IgA1-OC43	IgA1-N501Ydelta69-70	IgA1-Flu	IgG1-RBD	IgG1-D614G	IgG1-B117	IgG1-B1.351	IgG1-S2	IgG1-P.1 (Brazil)	IgG1-S
0819	1	34	1	44028	44031	44062	8158.7	3990.94	4155.41	3849.51	16904	4420.62	3552.95	2900.18	3782.86	3826.99	3706.73	10523.8	3226.25	3783	4600.91	7892.4	3088.46	3426.38	7360.8	3281.49	2962.84	3221.17	6230.22	2940.24	3237.47	2741.96	3194.96	3821.24	2943.2	5844.35	3902.68	3180.76	4937.49	10475.6	2770.9	3784.5	5223.25	3036.64	2790.9	2891.39	5540.33	2801.15	3435.66
0819	2	70	1			44098	10443.6	4593.07	4809.05	4482.17	21047.6	5593	3885.71	3155.2	4136.6	4164.44	4174.74	12939	3246.81	4066.11	4944.15	8826.82	3484.47	3417.13	7361.04	3295.43	3092.47	3248.23	6342.85	2910.44	3222.79	2804.44	3153.26	3740.84	3053.26	5452.67	3719.73	2979.97	4911.99	10258.4	2654.62	3891.69	4839.76	3019.15	2745.04	2863.99	6171.23	2703.59	3407.41
0819	3	126	2	44119	44123	44154	28589	8663.04	10638.1	5843.26	29237.3	8426.3	12230.9	12711.5	6746.43	4253.43	6199.69	12719.2	3411.06	9224.01	4939.23	8989.56	11380.2	3518.9	17750.9	7554.29	7201.95	5547.91	18899.1	6370.51	9810.18	8099.46	5561.67	4216.12	5462.58	7251.59	3808.82	7306.93	5103.46	10713.4	7996.64	5221.93	18708.8	6780.71	7361.33	5537.65	19672.1	8426.94	10849.6
0819	4	159	2			44187	20335.1	5944.82	6909.34	4896.02	23556	6026.06	7283.01	8066.73	5049.91	4082.96	4925.08	12052.4	3485.24	5876.08	4974.66	9212.81	6210.34	3476.74	11382.4	4794.26	5036.72	4266.94	13072.1	4208.33	5225.79	4920.73	4162.76	3787.38	3854.58	6747.16	3772.94	4623.77	5021.75	9678.75	4849.43	4259.29	15939	7645.53	8013.79	6016.56	18435.7	8861.09	9421.47
0819	5	208	2			44236	16429.2	6096.78	6279.96	4670.87	18703.5	5881.76	5527.6	6474.3	4944.03	4039.62	4891.99	12895.8	3197.36	5179.55	4978.47	8535.66	5077.59	3562.56	8322.46	3826.54	3661.24	3516.93	10931.7	3349.44	3840.66	3339.19	3509.7	3894.62	3312.79	7141.3	3637.75	3557.14	5178.11	9961.36	3334.26	3978.98	11316.4	6237.89	6677.91	5353.74	16448.1	6784.13	7246.93
[truncated: 137 more columns]

## Sheet: ELISA
Sample ID	Date	Round	IgG RBD ug/ml	Draw Date
100242	2020-07-27	11	9.17062	20200605
100242	2020-07-27	19	3.65827	20200708
100242	2020-07-27	23	2.26055	20200804
102507	2020-07-27	8	1.26288	20200513
102507	2020-07-27	12.2	1.28539	20200609
102507	2020-07-27	20	2.09221	20200722
102507	2020-07-27	25	1.72072	20200818
102706	2020-07-27	19	0.647112	20200708
102706	2020-07-27	23	0.770617	20200803
103639	2020-07-27	6	8.71239	20200504
103639	2020-07-27	11	5.41752	20200605
103639	2020-07-27	19	3.35277	20200710
103639	2020-07-27	23	2.97256	20200805
103798	2020-07-27	6	5.0725	20200505
103798	2020-07-27	11	3.60348	20200603
103798	2020-07-27	19	2.66983	20200709
104329	2020-07-27	6	0.832767	20200505
104329	2020-07-27	10	0.793365	20200602
104329	2020-07-27	23	0.739103	20200803
106112	2020-07-27	19	0.811434	20200707
106112	2020-07-27	23	0.668098	20200804
107259	2020-07-27	8	0.337168	20200512
107259	2020-07-27	12.1	0.389507	20200610
107259	2020-07-27	17	0.141143	20200622
107259	2020-07-27	20	1.94436	20200723
107259	2020-07-27	25	2.0315	20200818
109578	2020-07-27	1	1.29597	20200413
109578	2020-07-27	11	0.944852	20200603
109578	2020-07-27	19	1.00375	20200708
110868	2020-07-27	8	0.482653	20200513
110868	2020-07-27	18	0.549978	20200624
110868	2020-07-27	25	0.41296	20200818
111637	2020-07-27	8	0.470102	20200512
111637	2020-07-27	12.2	0.411826	20200614
111637	2020-07-27	17	1.77385	20200812
111637	2020-07-27	24	0.704156	20200609
111729	2020-07-27	14	0.446879	20200612
111729	2020-07-27	21	1.73573	20200728
113077	2020-07-27	6	0.942359	20200505
113077	2020-07-27	11	0.467417	20200605
113077	2020-07-27	19	0.519702	20200707
113077	2020-07-27	23	1.50954	20200804
115372	2020-07-27	12.2	0.331049	20200609
115372	2020-07-27	20	1.28705	20200722
115372	2020-07-27	25	1.39064	20200819
115594	2020-07-27	4	0.755318	20200501
115594	2020-07-27	19	0.720169	20200707
115594	2020-07-27	23	0.597423	20200805
116235	2020-07-27	4	0.192145	20200430
116235	2020-07-27	11	0.821982	20200603
116235	2020-07-27	19	0.606542	20200710
117573	2020-07-27	9	1.2962	20200519
117573	2020-07-27	16	1.05553	20200619
119203	2020-07-27	6	37.9385	20200505
119203	2020-07-27	11	19.539	20200604
119203	2020-07-27	19	21.9499	20200710
119490	2020-07-27	6	14.2218	20200506
119490	2020-07-27	19	8.85017	20200709
119806	2020-07-27	11	0.677476	20200605
119806	2020-07-27	19	1.19078	20200709
120244	2020-07-27	6	0.903552	20200504
120244	2020-07-27	11	1.04712	20200605
120244	2020-07-27	19	1.50754	20200710
120422	2020-07-27	4	0.777281	20200501
120422	2020-07-27	11	0.649507	20200806
120442	2020-07-27	11	0.873617	20200604
120442	2020-07-27	19	0.885523	20200707
120442	2020-07-27	23	0.709755	20200804
120661	2020-07-27	9	0.935395	20200519
120661	2020-07-27	14	1.03718	20200612
120661	2020-07-27	21	1.07149	20200728
121860	2020-07-27	8	0.924794	20200516
121860	2020-07-27	12.2	0.858416	20200608
121860	2020-07-27	20	1.12684	20200722
121863	2020-07-27	6	3.00127	20200504
121863	2020-07-27	10	1.81114	20200602
121988	2020-07-27	12.2	0.470881	20200609
122001	2020-07-27	8	1.20847	20200513
122001	2020-07-27	12.2	1.15677	20200608
122001	2020-07-27	20	1.06418	20200723
122543	2020-07-27	8	0.575397	20200512
122543	2020-07-27	12.2	0.571299	20200722
122543	2020-07-27	20	0.603383	20200609
122543	2020-07-27	25	0.628628	20200819
122724	2020-07-27	8	0.508098	20200512
122724	2020-07-27	12.2	0.403264	20200609
122724	2020-07-27	18	0.515112	20200625
122724	2020-07-27	20	1.87389	20200722
123138	2020-07-27	3	2.07109	20200424
123138	2020-07-27	11	1.26968	20200603
123138	2020-07-27	19	1.33973	20200707
123243	2020-07-27	8	0.478931	20200513
123243	2020-07-27	17	0.681683	20200622
123243	2020-07-27	20	1.0467	20200722
123264	2020-07-27	8	0.858032	20200516
123264	2020-07-27	12.2	0.75826	20200609
123264	2020-07-27	20	0.905412	20200722
123498	2020-07-27	8	0.453729	20200512
123498	2020-07-27	17	0.408508	20200614
123498	2020-07-27	18	1.9758	20200626
123641	2020-07-27	12.2	0.648531	20200609
123641	2020-07-27	20	0.665601	20200722
123641	2020-07-27	25	0.577491	20200819
123771	2020-07-27	8	0.752104	20200514
123771	2020-07-27	12.2	0.804397	20200609
123771	2020-07-27	20	0.801962	20200721
123834	2020-07-27	8	0.51286	20200514
123834	2020-07-27	12.1	0.492345	20200610
123834	2020-07-27	18	0.521262	20200626
123834	2020-07-27	20	1.05605	20200722
123834	2020-07-27	25	0.963794	20200819
124155	2020-07-27	8	0.934005	20200515
124155	2020-07-27	12.1	1.67459	20200610
124155	2020-07-27	20	1.36008	20200722
124256	2020-07-27	12.1	0.298153	20200610
124256	2020-07-27	20	1.05742	20200725
124256	2020-07-27	25	0.831629	20200819

## Sheet: luminex
sample ID	Category	timepoint	Round	Draw Date (year/month/day)	rep 1	rep 2	IgG1 - S2	rep 1	rep 2	IgG1 - RBD	rep 1	rep 2	IgG1 - ebola	rep 1	rep 2	IgG1 - S1	rep 1	rep 2	IgG1 - NTD	rep 1	rep 2	IgG1 - S	rep 1	rep 2	IgG1 - HKU	rep 1	rep 2	IgG1 - OC43	rep 1	rep 2	IgG1 - 229E	rep 1	rep 2	IgG1 - flu	rep 1	rep 2	IgG1 - N	rep 1	rep 2	IgG2 - S2	rep 1	rep 2	IgG2 - RBD	rep 1	rep 2	IgG2 - ebola	rep 1	rep 2	IgG2 - S1
GC1	decreasing	T0	11	20200605	2597401	2805616	2.70151e+06	861608	968316	914962	11497	12457	11977	641512	722005	681758	77140	94832	85986	1.17732e+06	1.38491e+06	1281114	211459	261175	236317	15934	19128	17531	11417	12661	12039	197558	220191	208875	2065111	2270225	2167668	138319	189456	163888	49835.5	61294	55564.8	4296.5	4581	4438.75	28721.5	31263	29992.2
GC1	decreasing	T1	19	20200708	1712621	1837670	1.77515e+06	413527	442993	428260	11952	12777	12364.5	259191	293338	276264	31372.5	37052	34212.2	491166	560454	525810	234288	269030	251659	17087	18438	17762.5	10734.5	12236	11485.2	206218	182609	194414	1.11977e+06	1281249	1.20051e+06	137340	107778	122559	40806	36029	38417.5	4747	4274	4510.5	18335	17741.5	18038.2
GC1	decreasing	T2	23	20200804	1.52221e+06	1537048	1.52963e+06	296362	315782	306072	11569	12949	12259	189464	207585	198524	18403	20442	19422.5	337033	379695	358364	249561	261123	255342	16686	16878	16782	10536	12019	11277.5	194786	211395	203090	992288	1113620	1.05295e+06	76037	1868999	972518	24379.5	395603	209991	3943	4268	4105.5	12206.5	82111	47158.8
GC10	stable	T0	14	20200612	286790	296272	291531	134790	169008	151899	10783	10538	10660.5	84425	87326	85875.5	7235	7793.5	7514.25	126484	132228	129356	13269	30665.5	21967.2	11901	12616	12258.5	7430	6790	7110	35196	35425	35310.5	842572	890534	866553	18408	17532.5	17970.2	10129	11687	10908	4493	4051	4272	4920	5476	5198
GC10	stable	T1	21	20200728	224196	231751	227974	96180.5	88436	92308.2	11439	12851	12145	51620	50802	51211	7425	7317	7371	77296.5	77754	77525.2	43510	50686	47098	16933	16295	16614	8639	8275	8457	54978	50704	52841	1222060	1440582	1331321	14410	17817	16113.5	8876	8930.5	8903.25	4418	4589	4503.5	4424.5	4433	4428.75
GC11	decreasing	T0	6	20200505	26882.5	27677	27279.8	52375.5	52198	52286.8	8147.5	7984	8065.75	37162	33743	35452.5	4273	4027	4150	33968.5	39228	36598.2	46047.5	7200.5	26624	9027	7037	8032	5835	4798	5316.5	132310	93603	112956	17676	18374	18025	8445.5	7673	8059.25	7582	7234	7408	4056	4481.5	4268.75	4946	4824	4885
GC11	decreasing	T1	11	20200605	22124.5	23152	22638.2	39974	42694	41334	7668.5	7707	7687.75	35994.5	26386	31190.2	3799.5	3572	3685.75	26818.5	27897	27357.8	5487	5676.5	5581.75	7430	7306.5	7368.25	5207	5509	5358	86916	67678	77297	15834	16144	15989	7256.5	6568	6912.25	6123	6162	6142.5	4397	4129	4263	4369	4431	4400
GC11	decreasing	T2	19	20200707	23870	27128.5	25499.2	36368	39515.5	37941.8	8005.5	6554	7279.75	24054	25171	24612.5	3848	3848	3848	26903	28716	27809.5	5342	5131	5236.5	7515	6538	7026.5	5451	5613	5532	74098.5	97114	85606.2	14382	16885	15633.5	7191.5	7473	7332.25	6336.5	5460	5898.25	4437	4679	4558	3991	4003	3997
GC11	decreasing	T3	23	20200804	13968.5	12827	13397.8	14868	13362	14115	6921	7966	7443.5	7665	7354	7509.5	3982	3679	3830.5	9026	6680	7853	5121.5	5078.5	5100	6824.5	6489	6656.75	5447	5303	5375	39677	38540	39108.5	12010	11364	11687	4944	4879	4911.5	4645	4628	4636.5	3739	4665	4202	3291	3630	3460.5
GC12	decreasing	T0	19	20200707	757826	677795	717810	62227.5	55865.5	59046.5	13065	11274	12169.5	34578	30890	32734	9072.5	7669	8370.75	160776	149706	155241	31839	27839.5	29839.2	12957.5	12372	12664.8	8440	7745.5	8092.75	68012	62224.5	65118.2	309793	288100	298946	40644	126342	83493	6288	6561.5	6424.75	4385	4268	4326.5	3883	4321.5	4102.25
GC12	decreasing	T1	23	20200805	731320	701807	716563	57915	56641	57278	12852.5	11506	12179.2	31569.5	33274	32421.8	8699.5	8197	8448.25	150151	150500	150326	30903.5	29375	30139.2	12976	12908	12942	7488	7110	7299	54355.5	55792	55073.8	273269	248588	260928	113630	46919	80274.2	7286	6597	6941.5	3930	4117	4023.5	3964	3699	3831.5
GC13	stable	T0	4	20200430	20928	14564	17746	21601.5	12423	17012.2	10461	8617	9539	10777.5	8500	9638.75	5794	4950	5372	7672	6492.5	7082.25	9072	7189	8130.5	8051	7939.5	7995.25	6370	5590	5980	17064	13189.5	15126.8	14828	16752	15790	3365.5	3384	3374.75	4272	3974.5	4123.25	3971	3965	3968	3122.5	3061	3091.75
GC13	stable	T1	11	20200603	23094.5	19423	21258.8	53270	49875	51572.5	7235	7545.5	7390.25	5465	5867	5666	4118	4517	4317.5	23554	21864	22709	78598	61496.5	70047.2	98818	77377	88097.5	9054	6895	7974.5	195026	174620	184823	22093	19253	20673	4158	4367.5	4262.75	4399	4146	4272.5	4486	4753	4619.5	2953	3245	3099
GC13	stable	T2	19	20200710	15502	15903	15702.5	31957	34391	33174	7546	6708	7127	5548	6037	5792.5	4076	4279	4177.5	10265	11508	10886.5	40646	36118	38382	52409	46594	49501.5	7037	6338	6687.5	115878	101998	108938	16527	16035	16281	3737	3528	3632.5	3838	4243	4040.5	4258	4308	4283	3149	3211	3180
GC14	stable	T0	16	20200619	344875	355266	350070	48241	53941	51091	9310	10292.5	9801.25	33330	29894.5	31612.2	5507	5862.5	5684.75	38658	38503.5	38580.8	132362	142820	137591	12902	10407	11654.5	6966	6786	6876	277292	332068	304680	319491	317673	318582	20828	36888	28858	5989	6541	6265	4820	4595	4707.5	4072	4165.5	4118.75
GC14	stable/minor rebound	T1	11	20200604	600916	742089	671503	1150576	1247282	1198929	8412	9902	9157	674756	814756	744756	27142	34413	30777.5	663200	821351	742276	34190	37105	35647.5	13999.5	16639	15319.2	6625.5	7384.5	7005	85821	76001	80911	446840	559236	503038	81198	47417.5	64307.8	296810	285861	291336	4981	5230.5	5105.75	143810	136386	140098
GC14	stable/minor rebound	T2	19	20200710	490693	536224	513458	802177	859857	831017	9647	9159	9403	457544	531159	494352	27437	27524	27480.5	449295	545641	497468	34694.5	41280	37987.2	14069	17335	15702	5748	6655	6201.5	89099	91192.5	90145.8	343515	379054	361284	148324	167977	158150	387148	330112	358630	5074	4833	4953.5	165049	141539	153294
GC15	stable	T0	6	20200505	554575	467664	511120	950444	829920	890182	8704	11465	10084.5	678362	577150	627756	25560.5	19787	22673.8	700929	503188	602059	23392	18504.5	20948.2	12084	9950.5	11017.2	5717.5	5827	5772.25	49674	44790	47232	446306	319100	382703	52111	54051.5	53081.2	243435	223559	233497	4520	4566	4543	125019	145089	135054
GC16	stable	T0	6	20200506	1274674	1627320	1450997	1010891	2.19748e+06	1.60419e+06	10838.5	12784	11811.2	962889	1779670	1.37128e+06	26973	85609.5	56291.2	1429534	1818586	1624060	40232	143664	91947.8	16237	17459.5	16848.2	8429	13852.5	11140.8	93891	111370	102630	807260	1013326	910293	60995	200621	130808	316618	719653	518136	4273	5188	4730.5	216592	912553	564573
GC16	stable	T1	19	20200709	1.612e+06	1301750	1.45688e+06	972451	1146376	1.05941e+06	10598.5	10977	10787.8	736726	789324	763025	63339	52896	58117.5	876457	871502	873980	147343	158738	153040	17361	18083	17722	14719	14596	14657.5	130939	139644	135292	903412	742994	823203	158161	289259	223710	486219	790770	638494	4820	4624.5	4722.25	407689	698852	553270
GC17	increasing	T0	11	20200605	767382	42326	404854	74157	30812	52484.5	8537	8430.5	8483.75	473400	11895	242648	10186	5476.5	7831.25	149707	18550	84128.5	78770	70822	74796	14213	10946	12579.5	10135.5	7169	8652.25	97053	92673	94863	248602	65223	156913	6092	6189	6140.5	4377	5003	4690	4266	4183	4224.5	3191	3309	3250
GC17	increasing	T1	19	20200709	572712	14140	293426	46113.5	29665	37889.2	6938	5953.5	6445.75	18952	5841.5	12396.8	5825	4172	4998.5	106704	6450.5	56577.2	108114	118822	113468	10762	10372	10567	6743	6732	6737.5	124443	169643	147043	194356	20114.5	107235	6003	5861.5	5932.25	4822	4561	4691.5	4536	4962	4749	3730	3094	3412
GC18	rebound	T0	11	20200605	26750	22717	24733.5	33212	11031	22121.5	7771	7659	7715	5914	5959	5936.5	3868	4134	4001	23536	18545	21040.5	88391	81252	84821.5	18841	20926	19883.5	7214.5	6814.5	7014.5	151231	80044	115638	22102	21017	21559.5	19655	18505	19080	4012	4354	4183	4582	4847.5	4714.75	3700	3510.5	3605.25
GC18	rebound	T1	19	20200710	85619.5	94292	89955.8	29023	30270	29646.5	8942	8133	8537.5	15391.5	16003.5	15697.5	6091	5200	5645.5	104147	114824	109485	117376	129787	123582	24784.5	28749	26766.8	7991.5	7791	7891.25	116487	122943	119715	40931	42073.5	41502.2	23477	32784	28130.5	5304.5	5862.5	5583.5	4229	4538	4383.5	3219	3689.5	3454.25
GC19	decreasing	T0	4	20200501	16421	13345	14883	23918	13311	18614.5	6663	8278	7470.5	5727	6682	6204.5	3543	4194	3868.5	12996.5	8448	10722.2	62413.5	13439	37926.2	24951	10134	17542.5	6044	6019	6031.5	137124	80414	108769	14081	11026.5	12553.8	3667	3580	3623.5	3909	3911	3910	3924	4067.5	3995.75	3454.5	3536	3495.25
GC19	decreasing	T1	11	20200806	31700	12021	21860.5	37600	31046.5	34323.2	9529	7696	8612.5	12134	6036	9085	4499	4202	4350.5	13002	5439	9220.5	91029	103620	97324.5	14244.5	14677	14460.8	6158	5701.5	5929.75	804722	714676	759699	212726	14991	113858	5389	5893	5641	4602.5	4713	4657.75	4204	4594.5	4399.25	3221	3888	3554.5
GC2	stable	T0	8	20200513	10395	8602	9498.5	11926	9490	10708	8261	6490	#NAME?	5782	4864	5323	4047	3956	4001.5	5959	4886	5422.5	18779	20550	19664.5	8301.5	6952	7626.75	6645	6123.5	6384.25	54432	48143.5	51287.8	21092	19602	20347	7486	7133	7309.5	4450	4476	4463	5419	5971.5	5695.25	3452	3064	3258
GC2	stable	T1	12.2	20200609	13060	11109.5	12084.8	12884.5	12573	12728.8	7427	6851.5	7139.25	6701	5496.5	6098.75	4346	4424	4385	5951	5338	5644.5	37725	34962	36343.5	9701	9184.5	9442.75	8734	8450	8592	117560	104526	111043	33427	30616	32021.5	9337	10204	9770.5	4480	5207.5	4843.75	6430	7592.5	7011.25	3282	3611	3446.5
GC2	stable	T2	20	20200722	399925	414406	407166	232069	243356	237713	7342.5	6544	6943.25	136168	138120	137144	7661	7837	7749	147433	143893	145663	34495	32501.5	33498.2	9131.5	8787	8959.25	8696	8058	8377	83611	81903.5	82757.2	124006	152232	138119	29334	30019	29676.5	23017.5	22913	22965.2	7677	7733	7705	8096	9386	8741
GC2	stable	T3	25	20200818	266981	305952	286466	172414	181180	176797	7844	7753	7798.5	87313.5	105940	96626.8	7412	7402	7407	87455	95334.5	91394.8	29509	33086.5	31297.8	8754	8579	8666.5	8458	7769.5	8113.75	69942	72802	71372	83025	94451	88738	22509	24258	23383.5	9781	12156	10968.5	6838	7334	7086	4530	5328	4929
GC20	decreasing	T0	11	20200604	165389	166107	165748	81438	92581	87009.5	8997	7698	8347.5	51694.5	56669	54181.8	6136	7105	6620.5	55883.5	57253	56568.2	29825.5	32838.5	31332	9642	10442	10042	6008	6860	6434	59754	83473	71613.5	159887	159038	159462	21447	22265	21856	6874	7503	7188.5	4357.5	3877	4117.25	4116	4317	4216.5
GC20	decreasing	T1	19	20200707	332601	35141	183871	51131	28046	39588.5	9343	9623	9483	29194	15117.5	22155.8	5899	4563.5	5231.25	221007	13846	117426	30251	12662	21456.5	9725	8036	8880.5	6422	5707	6064.5	46321	27741	37031	79802.5	33509.5	56656	8784	8828.5	8806.25	4301	4452.5	4376.75	3869	4253	4061	3157	3514	3335.5
GC20	decreasing	T2	23	20200804	374101	115051	244576	77789	40766	59277.5	8544	10350	9447	19686	23054	21370	6337	5015	5676	60178.5	26322	43250.2	102372	32630.5	67501.5	12898.5	10898	11898.2	5660	6652	6156	603209	134600	368904	179482	89193	134338	13960	15226.5	14593.2	4514	4806	4660	4016.5	4310	4163.25	3276	3478	3377
GC21	stable	T0	14	20200612	18858	18169.5	18513.8	10004	8029	9016.5	7771	6168.5	6969.75	5559	4791	5175	3862	4006.5	3934.25	5710	5480.5	5595.25	26302	28825	27563.5	6632	6872	6752	5641	6338.5	5989.75	38043	43530.5	40786.8	13800	12848	13324	10021	10985	10503	4181	4221	4201	4305	4499	4402	3163	3076.5	3119.75
GC21	stable	T1	21	20200728	17862	18927	18394.5	8717.5	8226	8471.75	7539	6486	7012.5	5446	5532	5489	3980	3671	3825.5	5006	5093	5049.5	26729	30516	28622.5	6602.5	6562.5	6582.5	5752	5916	5834	43682	48230	45956	14067	12546.5	13306.8	10807	10685.5	10746.2	4360	3900	4130	4282	4136	4209	3110	2979	3044.5
GC22	stable	T0	6	20200504	825052	1013733	919392	473144	532232	502688	12659	14212	13435.5	342330	390664	366498	12723	13800.5	13261.8	861697	917784	889740	494066	551688	522877	32425	32645.5	32535.2	10796.5	12838	11817.2	167990	172328	170159	1.06754e+06	1224896	1.14622e+06	147420	172693	160056	59545.5	133263	96404.2	4768	4486	4627	30664	36483.5	33573.8
GC22	stable	T1	10	20200602	914559	988124	951341	402937	427336	415136	12834	12487	12660.5	281480	276715	279098	13611.5	13136.5	13374	869564	901916	885740	607044	658231	632638	31927	34178	33052.5	12341	13493	12917	232942	225189	229066	949634	935334	942484	90154	98679.5	94416.8	31214.5	46532	38873.2	5239.5	5286	5262.75	16735	24601	20668
GC23	no annotation	T0	12.2	20200609	9699	10726	10212.5	10935	9933.5	10434.2	7129	6757	6943	6003.5	6127	6065.25	4176	4240	4208	5670	6672	6171	187854	181304	184579	9570.5	9825.5	9698	15459.5	15357	15408.2	37625	36570.5	37097.8	15933	12954	14443.5	5918	6514	6216	4393	4286	4339.5	5103	5245	5174	3668	4069	3868.5
GC24	rebound	T0	8	20200513	22210	22691	22450.5	9294	10234	9764	9484	8645	9064.5	5617	6136	5876.5	4048.5	3913.5	3981	6401.5	7078	6739.75	200740	201212	200976	15002	18289.5	16645.8	13405.5	14137	13771.2	138193	154554	146374	23595	23004	23299.5	16665	20430	18547.5	4227	4555	4391	4957	5647	5302	3355	3504	3429.5
GC24	rebound	T1	12.2	20200608	17003	18926	17964.5	9119.5	9506	9312.75	7061	8075	7568	5724	5158	5441	3648	3906.5	3777.25	6436	6431	6433.5	132674	143702	138188	14621.5	15000	14810.8	11633	11650	11641.5	113295	111717	112506	15314	19180	17247	18003	17752	17877.5	5141	4631	4886	5194	4360	4777	3646	3394.5	3520.25
GC24	rebound	T2	20	20200723	27279	27500	27389.5	10302	8329.5	9315.75	12316	10772.5	11544.2	5669	5261	5465	4313	3856	4084.5	7404	7129	7266.5	209655	215661	212658	21259	22038.5	21648.8	16274.5	16960.5	16617.5	178580	173861	176220	26630	24500	25565	19920	16190	18055	3632.5	3643.5	3638	4554	4374	4464	3018	2734.5	2876.25
GC25	decreasing	T0	8	20200512	9455.5	9204	9329.75	9063	9036.5	9049.75	6689	6375	6532	5536	5997	5766.5	4000.5	4081	4040.75	5181.5	5309	5245.25	196552	236792	216672	20549	23528.5	22038.8	6630	6139	6384.5	162304	152582	157443	16948	16203	16575.5	17120	16199.5	16659.8	3591	3573.5	3582.25	3785	3545	3665	2877	2915	2896
GC25	decreasing	T1	12.2	20200722	9359	9243	9301	8978	8470.5	8724.25	6433	6922	6677.5	5033	5304.5	5168.75	3765.5	3650	3707.75	5426	5437	5431.5	211792	223424	217608	22120	23017	22568.5	5866	6182	6024	155412	168964	162188	18094.5	16947.5	17521	16591.5	16841	16716.2	3445	3534	3489.5	3641	3681	3661	2835	3140.5	2987.75
GC25	decreasing	T2	20	20200609	8040	9601	8820.5	10633	9641.5	10137.2	6613.5	6833.5	6723.5	5358.5	5237	5297.75	4448	4030	4239	5651	5084	5367.5	121547	136726	129136	16017	17354	16685.5	5965.5	6060	6012.75	110872	115512	113192	17010	18336	17673	17948.5	16593	17270.8	3476	3743.5	3609.75	3418	3523	3470.5	2694	2660.5	2677.25
GC25	decreasing	T3	25	20200819	12266.5	10912	11589.2	9460	8423	8941.5	9046	8510	8778	6196	5963	6079.5	3805	3616	3710.5	5355	5460	5407.5	174875	189460	182168	20926	20364.5	20645.2	8429	6444	7436.5	163878	159197	161537	22972.5	18690.5	20831.5	16568	16125	16346.5	3444	3273	3358.5	3571	3469.5	3520.25	2847	2885	2866
GC26	stable	T0	3	20200424	236961	308849	272905	136532	175546	156040	9910	11843.5	10876.8	88463	107663	98063	5918.5	7189.5	6554	135981	174130	155056	117578	154224	135901	16238	21442	18840	7033	8186.5	7609.75	91155	102412	96783.5	1.13023e+06	1288501	1.20937e+06	33850	105555	69702.5	13655	25561	19608	4286	4078.5	4182.25	5458	6260.5	5859.25
GC26	stable	T1	11	20200603	335510	370070	352790	191980	183288	187634	15185	17105.5	16145.2	111079	110863	110971	8566.5	9308	8937.25	175134	178569	176851	208797	241283	225040	26121	28229	27175	10629	10994	10811.5	126973	148294	137634	1690759	1793560	1.74216e+06	68937.5	42736	55836.8	36329	21573	28951	4620	4559	4589.5	6432	5773	6102.5
GC26	stable	T2	19	20200707	355650	401734	378692	177174	208725	192950	15447	17867	16657	101509	120143	110826	8675	10126	9400.5	171228	190554	180891	237180	280008	258594	25367.5	31723	28545.2	11088.5	11287.5	11188	156837	151081	153959	1656681	1771637	1714159	44357	95142	69749.5	20527.5	80878.5	50703	4788.5	4850	4819.25	5884	5832.5	5858.25
GC27	rebound	T0	8	20200516	14474	12266	13370	9678	8482	9080	6933.5	6095	6514.25	6730	5822	6276	3855.5	3867.5	3861.5	6143.5	4793	5468.25	9823.5	8364.5	9094	8563	7295.5	7929.25	5361	5073	5217	89933	34732	62332.5	12779	11919	12349	26770.5	34445.5	30608	4182	4337	4259.5	5131	4769	4950	3033	3041	3037
GC27	rebound	T1	12.2	20200609	10203	11324	10763.5	8237.5	8117	8177.25	6010	5953.5	5981.75	5624	5273	5448.5	3686.5	3813.5	3750	5135	5283	5209	6848	6692	6770	6630	6699	6664.5	4951	4868	4909.5	24259.5	31513.5	27886.5	9354.5	10927	10140.8	29065	33887.5	31476.2	3924	4208	4066	4625	4707.5	4666.25	3373	3122.5	3247.75
GC27	rebound	T2	20	20200722	12664.5	11968	12316.2	7608	7392.5	7500.25	6124	5519.5	5821.75	5246	4956.5	5101.25	3936	3913	3924.5	5570	5519.5	5544.75	8177	9292	8734.5	6632	7334.5	6983.25	4896	5158.5	5027.25	41224	42018	41621	14784.5	10870	12827.2	26745.5	29818	28281.8	5724.5	5740	5732.25	4792	5499.5	5145.75	3616.5	3257.5	3437
GC28	increasing	T0	20	20200722	9920	9542	9731	9890.5	9920	9905.25	6998	7263	7130.5	5599.5	5304	5451.75	3833.5	3956	3894.75	5381.5	5536	5458.75	5787	6190	5988.5	7192	7585	7388.5	5538	5884.5	5711.25	7457.5	7399.5	7428.5	15980	12510	14245	4515.5	4448	4481.75	3925.5	4161.5	4043.5	4518	4295	4406.5	2909.5	2715	2812.25
GC28	increasing	T1	25	20200819	10567	9984	10275.5	11378	9945.5	10661.8	7963	7931	7947	5641.5	5035.5	5338.5	3985	3787	3886	5466	5140	5303	6318.5	6495	6406.75	7479	7290	7384.5	5719.5	5615	5667.25	8280	6123	7201.5	15574.5	12486	14030.2	4166	3761	3963.5	4320	3422	3871	4343	3800.5	4071.75	2684	3250.5	2967.25
GC29	rebound	T0	8	20200514	19369	20873.5	20121.2	10558	9655	10106.5	7823	7345	7584	5444	5362	5403	4508	4267	4387.5	5922	5409	5665.5	48748	51540.5	50144.2	14463	15458.5	14960.8	6871	6485	6678	133283	145390	139337	37816	32211.5	35013.8	4011	3792.5	3901.75	4257	4298	4277.5	4068	3939.5	4003.75	3198	3271	3234.5
GC29	rebound	T1	12.2	20200609	15215	19115.5	17165.2	8985	10747	9866	7963	8861	8412	5276.5	6321	5798.75	4183	4283.5	4233.25	5279	5756.5	5517.75	31991	40184.5	36087.8	11457	13950.5	12703.8	5546.5	6072	5809.25	90245	96470	93357.5	22050.5	30492	26271.2	3561.5	3202	3381.75	3634.5	3803.5	3719	3466	3905	3685.5	2818.5	2575	2696.75
GC29	rebound	T2	20	20200721	16893.5	17433	17163.2	10214	10764	10489	7732	8437	8084.5	5666	5531	5598.5	4130	4412	4271	5629	5620	5624.5	39259.5	40607	39933.2	13801	14485	14143	6328.5	6426.5	6377.5	96468	100606	98537	29008	31557	30282.5	3514.5	3540	3527.25	4051	3814	3932.5	3958	3539	3748.5	2935	2777	2856
GC3	decreasing	T0	19	20200708	10752	10216	10484	10509	9454	9981.5	17780	16912.5	17346.2	6220	5125	5672.5	5029	3671	4350	5625	5519	5572	55747	59372	57559.5	19618	20118	19868	8992	8750.5	8871.25	158222	158380	158301	26805.5	20039	23422.2	4034.5	4173.5	4104	4302	4186	4244	3906	4146	4026	3345	2965	3155
GC3	decreasing	T1	23	20200803	12384	10241.5	11312.8	10397.5	9210	9803.75	17771	17808	17789.5	6884	4815.5	5849.75	4016	3798.5	3907.25	5790.5	4959.5	5375	63547	70090	66818.5	20880	22345.5	21612.8	9362.5	9309.5	9336	165103	155996	160550	23038	21655	22346.5	4453	4746	4599.5	4244	4373	4308.5	4381	4131	4256	3176	3264	3220
GC30	stable/minor rebound	T0	8	20200515	9596	9509	9552.5	10783	10039	10411	7862	7559	7710.5	6432	6163	6297.5	4192	4481	4336.5	5670	5355	5512.5	14495	13868	14181.5	7271	7323	7297	5815	5188	5501.5	18014	26639	22326.5	15161	14767	14964	5700	4925	5312.5	4361	4164	4262.5	4158.5	4258	4208.25	3012	2950.5	2981.25
GC30	stable/minor rebound	T1	12.1	20200610	8841	9980	9410.5	10221	9402	9811.5	7243	7436.5	7339.75	6252	5440	5846	4394	3848.5	4121.25	5712	5350.5	5531.25	16712.5	18926	17819.2	7382	6932	7157	5890	5121	5505.5	17024	18808	17916	13133	12402	12767.5	6654	5607.5	6130.75	4640	4580	4610	4354	4261	4307.5	3382	2980	3181
GC30	stable/minor rebound	T2	20	20200722	7798	9523.5	8660.75	8664	9486	9075	6283	7668	6975.5	5165	5949	5557	3949	4292	4120.5	5185	5422	5303.5	15008	18473	16740.5	6302.5	6903	6602.75	4958.5	5405	5181.75	16979	16407.5	16693.2	8890	11143	10016.5	6373.5	6340	6356.75	4513	4623.5	4568.25	4730	4460	4595	2964	2952	2958
GC31	increasing	T0	21	20200728	17988	17321	17654.5	10490.5	11901	11195.8	8444.5	8411	8427.75	6062	5655	5858.5	4253	4104.5	4178.75	6293	6077	6185	60254	61718	60986	12559	13185.5	12872.2	6194	5930	6062	259477	296586	278032	12828	12404	12616	10709.5	11123	10916.2	4455	4292	4373.5	4337	4520	4428.5	3025.5	3655.5	3340.5
GC4	plummets	T0	6	20200504	536179	678200	607190	459176	602614	530895	10888	11326	11107	306387	403114	354750	6850	8116	7483	497457	659479	578468	8256	10308	9282	10477	11538.5	11007.8	6304	6440	6372	21402	22128	21765	529562	833614	681588	114369	161037	137703	146358	153672	150015	4370	4177	4273.5	57968	66548	62258
GC4	plummets	T1	11	20200605	443006	499276	471141	315903	348938	332420	9722	9942	9832	181005	220386	200695	6836	6778.5	6807.25	424161	476323	450242	9262.5	9769	9515.75	10656	10548.5	10602.2	6477	6308	6392.5	19748.5	19472	19610.2	471136	526233	498685	58338.5	147016	102677	90704	198218	144461	3692	4714	4203	35285	98460	66872.5
GC4	plummets	T2	19	20200710	336563	330101	333332	181028	162444	171736	9662	9443	9552.5	74510.5	91537	83023.8	5060.5	5219.5	5140	261674	284519	273096	6848	6758	6803	9081	9581	9331	6162	5709	5935.5	13117	12128	12622.5	259862	282105	270984	39607	235520	137564	41524	162875	102200	4022.5	4315	4168.75	15093	67012	41052.5
GC4	plummets	T3	23	20200805	338901	322796	330848	145100	135694	140397	10353	9195	9774	75375	74838.5	75106.8	4972	4790	4881	280487	261034	270760	7523.5	7040.5	7282	8876.5	8459.5	8668	6162	5741	5951.5	15779	13262.5	14520.8	238639	226344	232492	36089	114106	75097.2	26433	59570	43001.5	4354	4063	4208.5	13468	27811	20639.5
GC5	stable	T0	6	20200505	1152137	1147375	1149756	649083	674172	661628	16046	14646.5	15346.2	451304	476964	464134	46939.5	45745	46342.2	931303	941819	936561	52803	53423	53113	17064	16574	16819	13703	12984	13343.5	114916	91175	103046	2.58195e+06	2628409	2.60518e+06	370750	433030	401890	74086	80040	77063	4098	4621	4359.5	34282	35626	34954
GC5	stable	T1	11	20200603	904152	976102	940127	473624	523764	498694	14960	16735.5	15847.8	318149	343258	330704	42625	40440	41532.5	626571	678466	652518	50885	53947.5	52416.2	17077	19001.5	18039.2	11602	15415	13508.5	129427	104023	116725	2390302	2518640	2454471	196494	279996	238245	25814	46379	36096.5	4307	4320.5	4313.75	12472	23797.5	18134.8
GC5	stable	T2	19	20200709	801968	821038	811503	442432	434441	438436	15781.5	16030	15905.8	286088	272254	279171	38147.5	37884.5	38016	563016	552079	557548	63664	64353	64008.5	18584.5	18362	18473.2	14570	14156	14363	111677	136294	123986	2317394	2.35436e+06	2.33588e+06	255854	307645	281750	41072	45156	43114	5004	4416	4710	16669	22625.5	19647.2
GC6	decreasing	T0	6	20200505	21649.5	10968.5	16309	12349	12592	12470.5	7236	8759.5	7997.75	6319	6809	6564	4798	4831	4814.5	5948	6720	6334	11404	12408.5	11906.2	8983	7843	8413	5790	5523	5656.5	45250.5	64977	55113.8	15448	16021	15734.5	9359	9806	9582.5	5185.5	4720.5	4953	4347	4905	4626	3347	3477	3412
GC6	decreasing	T1	10	20200602	10917.5	9024	9970.75	11677	9693	10685	8496	7928	8212	5343	5909	5626	4168	4042	4105	5797	5340.5	5568.75	8715	8063	8389	6604	7011	6807.5	5120	5278	5199	40787	33108	36947.5	13263.5	11219	12241.2	8354	8723	8538.5	5021	4472	4746.5	4551	4560	4555.5	3636.5	3792	3714.25
GC6	decreasing	T2	23	20200803	11389	11862	11625.5	12175.5	10521	11348.2	8303	8220.5	8261.75	7145	6291	6718	4389	4228	4308.5	5909	5773	5841	9273	9003	9138	7452	7667	7559.5	5814.5	5011.5	5413	30022.5	23793.5	26908	15879	12620	14249.5	8216	7858	8037	4429	4609	4519	4628	4509	4568.5	3301	3486	3393.5
GC7	decreasing	T0	19	20200707	10408	10399.5	10403.8	9751	9896	9823.5	8164	7466	7815	6977	5770	6373.5	4207	3793	4000	4981	5111.5	5046.25	16034	49013	32523.5	6550	7137	6843.5	6308	6476	6392	44761	52707	48734	26065	21768	23916.5	3308.5	3446	3377.25	3934.5	3873.5	3904	4017.5	3634	3825.75	3137.5	2994	3065.75
GC7	decreasing	T1	23	20200804	10259	10333.5	10296.2	12799.5	9579	11189.2	8495	8651.5	8573.25	6052	4991	5521.5	4025.5	4014.5	4020	5118.5	4562	4840.25	42962	47776.5	45369.2	6623.5	6806	6714.75	5737	5733	5735	44190.5	45833.5	45012	21003	16131	18567	3548	5946	4747	3845	3883	3864	4206	4025.5	4115.75	2776.5	3459.5	3118
GC8	stable/minor rebound	T0	1	20200413	57263	378464	217864	169992	169795	169894	7234.5	7316	7275.25	107422	109823	108622	8263	12453	10358	151901	174324	163112	39135	43365	41250	11008	11773	11390.5	7654	11158.5	9406.25	39721	47195	43458	625337	661472	643404	27743	54619	41181	34201	39622	36911.5	5856	5267	5561.5	11882	16757.5	14319.8
GC8	stable/minor rebound	T1	11	20200603	294352	299151	296752	119690	120064	119877	10192	9588	9890	83214.5	86170	84692.2	13481	13165.5	13323.2	136112	131186	133649	42699.5	42227	42463.2	13359	13443.5	13401.2	11544	11376.5	11460.2	44654	43141.5	43897.8	640739	629435	635087	26266	23758.5	25012.2	16815	15099	15957	5661	4970.5	5315.75	5650	5577	5613.5
GC8	stable/minor rebound	T2	19	20200708	257043	217274	237158	90600	76821	83710.5	10062	10227	10144.5	62462	57968.5	60215.2	11522	11198	11360	103437	92779	98108	38024	36664	37344	12958.5	11888	12423.2	10523	9751	10137	38619	36216	37417.5	430736	402120	416428	19116	21653.5	20384.8	10397	9702	10049.5	5294	5490.5	5392.25	4027	4081	4054
GC9	increasing	T0	8	20200513	20366	22358	21362	10333	9724	10028.5	7736	7521	7628.5	5882	5503	5692.5	4180.5	3923.5	4052	9861.5	9992	9926.75	55368	65570.5	60469.2	24402.5	24598	24500.2	5677	5683	5680	33334	32412	32873	19283	25247	22265	14324	15595	14959.5	6553	7083	6818	5929	6166	6047.5	6275	6748	6511.5
GC9	increasing	T1	18	20200624	21393	22009	21701	10453	9766	10109.5	7270	6799	7034.5	5505.5	5436	5470.75	3781	3973	3877	10028	11237	10632.5	56660.5	61047	58853.8	23457	25032	24244.5	5872	5662	5767	29611	32927	31269	19601.5	20554	20077.8	21283	19025	20154	13478	11458	12468	7135	6870	7002.5	10811	9019	9915
GC9	increasing	T2	25	20200818	27475	19324	23399.5	19927.5	10990	15458.8	9547	7098	8322.5	44296	6501.5	25398.8	6475	4782	5628.5	12092	10367	11229.5	39393	45511	42452	18128	18938.5	18533.2	6465	6121	6293	29973.5	27633.5	28803.5	25721	19406.5	22563.8	12908	12284	12596	5995	5381	5688	5638	5650	5644	5155	5033	5094
RC1	reinfection	R-3	8	20200512	7932	9465	8698.5	7938	8011	7974.5	5351	6847	6099	4524	5025	4774.5	3160.5	3476	3318.25	4483.5	4671.5	4577.5	7040.5	7580	7310.25	6216	5728	5972	4495.5	5043	4769.25	21872	29571	25721.5	10732	10939.5	10835.8	16025	19075	17550	3929	4219	4074	4523	4776	4649.5	2997	3279	3138
RC1	reinfection	R-2	12.1	20200610	8656	9427	9041.5	8743	8787.5	8765.25	6863	6692	6777.5	5367	5708	5537.5	3633	3984.5	3808.75	4786.5	4973	4879.75	7023	6481.5	6752.25	6117	6182	6149.5	4909	4505	4707	14727	16551	15639	11041	11357	11199	15651	15973.5	15812.2	4253.5	4266.5	4260	4457.5	4406	4431.75	3069	2967	3018
RC1	reinfection	R-1	17	20200622	13159.5	10674	11916.8	14137.5	10114	12125.8	7941	7039	7490	8511	5988	7249.5	3843	4091.5	3967.25	11853	5376.5	8614.75	6444	6900	6672	6146	6409	6277.5	4708	4759	4733.5	16245.5	17469	16857.2	18740	11995	15367.5	17855	17488	17671.5	4424	4331	4377.5	4534	4181	4357.5	3928	3327	3627.5
RC1	reinfection	R0	20	20200723	39544	37363	38453.5	179990	187292	183641	7558	6933	7245.5	91975.5	96940	94457.8	3952	3855	3903.5	75223	75577.5	75400.2	6605	5715	6160	6288	6667.5	6477.75	5768	4857	5312.5	12818	15919	14368.5	54964	57655.5	56309.8	20730	33921	27325.5	20533	49462.5	34997.8	4338	4209.5	4273.75	7586	18316	12951
RC1	reinfection	R1	25	20200818	24015	30662	27338.5	120396	157121	138758	8616	7790	8203	62257	74303	68280	4320	3917	4118.5	24834	61992.5	43413.2	5851.5	5674.5	5763	6295	6847	6571	4916.5	4878	4897.25	13591	11527.5	12559.2	35208	50760	42984	19137	24638	21887.5	14221	31352	22786.5	4118	4649	4383.5	7971	12755	10363
RC9	reinfection	R-2	8	20200512	8804	9268.5	9036.25	8638	8781	8709.5	7648.5	6666	7157.25	5174	5802	5488	3599.5	3755	3677.25	4419	4392	4405.5	4700	5312	5006	6078	6343	6210.5	4897	4724	4810.5	14739	16528.5	15633.8	8666	8415	8540.5	3051	3136	3093.5	3892	3633	3762.5	3859	3594	3726.5	2987	2809	2898
RC9	reinfection	R-1	12.2	20200614	8761	8467	8614	8044	8436	8240	6961	6926	6943.5	5160	5549	5354.5	4068.5	3738.5	3903.5	4757	4619	4688	4762.5	4884	4823.25	5911	5998	5954.5	5094	5068	5081	16733.5	19071	17902.2	8559	9859	9209	3421	3395	3408	3963	3912	3937.5	4484.5	3956	4220.25	3167	3134	3150.5
RC9	reinfection	R0	17	20200812	177430	189830	183630	225062	249051	237056	14936.5	14504	14720.2	104048	107423	105736	7359.5	7864	7611.75	118853	124426	121640	6339	8229.5	7284.25	10083	9768	9925.5	7421	6940	7180.5	31933	30249	31091	1689188	1826989	1.75809e+06	29367	39324	34345.5	42099.5	45774	43936.8	4237	4357	4297	16119	15806	15962.5
RC9	reinfection	R1	24	20200609	7876	6990	7433	8916	7797	8356.5	5630.5	6057.5	5844	4976	3984	4480	3166	3622.5	3394.25	3922.5	4469.5	4196	5437	4306	4871.5	6135	5966	6050.5	4778	4808	4793	10847	9513.5	10180.2	8841	9848	9344.5	2872.5	3187	3029.75	3832.5	3966	3899.25	4202	4046	4124	2907	2611	2759
RC2	reinfection	R-1	12.2	20200609	13237	12293	12765	8408.5	9721	9064.75	7059	7166	7112.5	7309	7640	7474.5	4259	3894.5	4076.75	5019.5	5399	5209.25	22069	21131	21600	6240	6443.5	6341.75	5105	4673	4889	59637.5	54437	57037.2	13076	12744	12910	3751.5	4256	4003.75	4198.5	3852	4025.25	4005	4064	4034.5	3180	3295	3237.5
RC2	reinfection	R0	20	20200722	61826	69224	65525	118295	145804	132050	7147	9538	8342.5	72290	64821	68555.5	8904	9776.5	9340.25	106036	112072	109054	20509	22762.5	21635.8	6538	7088	6813	5480	5536	5508	46625	54938	50781.5	213340	238766	226053	5043	6934	5988.5	11658	21569	16613.5	4035	3880	3957.5	5820.5	7758	6789.25
RC2	decreasing	R1	25	20200819	71618	73427	72522.5	141135	142232	141684	9232	8998	9115	77782	85921	81851.5	10002	10545.5	10273.8	108496	116328	112412	24265	25056	24660.5	7829	7845	7837	6257.5	6198	6227.75	60970.5	65358	63164.2	230836	247367	239102	4621	7793.5	6207.25	16245	237064	126654	3632	3151.5	3391.75	5837	19037	12437
RC3	reinfection	R-2	8	20200516	12856	12142.5	12499.2	31424	37099	34261.5	7978	7599	7788.5	5477.5	5731.5	5604.5	3735	3988	3861.5	5030	5925	5477.5	179431	204574	192002	40448.5	48398	44423.2	7174	9087	8130.5	60773	87976.5	74374.8	18219	14118	16168.5	4700	5288	4994	3822	4281.5	4051.75	4297.5	4103.5	4200.5	3109	2882	2995.5
RC3	reinfection	R-1	12.2	20200608	13615	13168	13391.5	31495	34560.5	33027.8	10408	8941	9674.5	6395	5661.5	6028.25	3973.5	3708	3840.75	5948	5813	5880.5	160192	167216	163704	43418	41937.5	42677.8	8021.5	8008.5	8015	62827	83538	73182.5	16795	14061.5	15428.2	4979	4895	4937	4078	4141	4109.5	5127	4080	4603.5	3138	3365	3251.5
RC3	reinfection	R0	20	20200722	121652	143423	132538	54857.5	68932	61894.8	9365	8697	9031	22475	26242	24358.5	4511.5	4126	4318.75	14165	101764	57964.8	145209	142294	143751	39023	41048.5	40035.8	7845	7912	7878.5	72644	81197	76920.5	78560	85730	82145	14865.5	14136	14500.8	9343	9938	9640.5	4046	4353	4199.5	4565	4892	4728.5
RC4	reinfection	R-3	8	20200512	9943	9840.5	9891.75	8611	7832.5	8221.75	6797.5	7179	6988.25	5469	5240	5354.5	3540.5	3898	3719.25	4962	5062	5012	31103.5	26660	28881.8	8551	7629	8090	5441	5233	5337	69086.5	21898	45492.2	16383.5	16713	16548.2	9556	9977	9766.5	3481	3614.5	3547.75	3651	3978.5	3814.75	2998	2860.5	2929.25
RC4	reinfection	R-2	12.2	20200609	9315	10532.5	9923.75	8554	8566	8560	5927	6805	6366	5218	5206	5212	3398.5	3941	3669.75	4480	5217.5	4848.75	21802	24730	23266	6355	6680.5	6517.75	4839	5314	5076.5	21390	15256.5	18323.2	15912	14571	15241.5	9914	9979	9946.5	3679	3560	3619.5	3916.5	4062	3989.25	3167	2738	2952.5
RC4	reinfection	R-1	18	20200625	10107	11325.5	10716.2	8653.5	8043	8348.25	5506	6955	6230.5	5201	5595.5	5398.25	3694	3632	3663	4938	4558.5	4748.25	40727	48592	44659.5	6590	6427	6508.5	5241	5317	5279	32843	39707	36275	15308	20988	18148	12007.5	12514	12260.8	3751	3545	3648	4159	4706	4432.5	2754	2897	2825.5
RC4	reinfection	R0	20	20200722	16283	169404	92843.2	76260	87438	81849	7570.5	6721	7145.75	31277	40656	35966.5	3612	3831	3721.5	50788	49057	49922.5	15221.5	14567	14894.2	6551	6637	6594	5436	5062.5	5249.25	16780.5	16290.5	16535.5	41403	41807	41605	150112	20827	85469.5	10904.5	6540	8722.25	4139	3991	4065	5743.5	4228	4985.75
RC5	reinfection	R-2	8	20200513	37924	38474	38199	20251.5	14099	17175.2	9073	9781.5	9427.25	7754.5	8568	8161.25	4355	4320	4337.5	6931.5	6870.5	6901	141464	146523	143994	21392	20853.5	21122.8	6912.5	6714	6813.25	197725	210341	204033	27419	30326	28872.5	5591	5897	5744	3617	3445.5	3531.25	4248	4347.5	4297.75	3032.5	3052	3042.25
RC5	reinfection	R-1	17	20200622	29218	27839	28528.5	11866.5	11842.5	11854.5	10183	8586	9384.5	6987	7143	7065	4220	3717	3968.5	6496	6686	6591	128760	126374	127567	22281	20579.5	21430.2	6270.5	5853.5	6062	219998	210420	215209	31859	31316	31587.5	4790	5044	4917	3852.5	3627	3739.75	4170	4341	4255.5	2920	3093.5	3006.75
RC5	reinfection	R0	20	20200722	641076	715929	678502	121684	137284	129484	8137	8451	8294	69762	85106.5	77434.2	5144	5282	5213	120120	141212	130666	80453	84708.5	82580.8	16455.5	16664.5	16560	5891	6059	5975	136455	143997	140226	84787	94995.5	89891.2	23093	58742	40917.5	5264	6005	5634.5	3573	4139	3856	3416	3616	3516
RC6	reinfection	R-2	8	20200512	111175	140207	125691	9203	11144.5	10173.8	6259.5	8798.5	7529	5750	6392.5	6071.25	3810	4550.5	4180.25	5037	5658	5347.5	128714	194604	161659	11020.5	15655	13337.8	6254	8152.5	7203.25	62345	86674	74509.5	19200	25979	22589.5	6361	6392	6376.5	4288.5	3962	4125.25	3644	3722	3683	3053.5	2904	2978.75
RC6	reinfection	R-1	17	20200614	210920	210783	210852	13015	12420	12717.5	8763	7950	8356.5	6826.5	6538	6682.25	4766.5	4773	4769.75	5934	5806.5	5870.25	251031	275361	263196	16447	17365.5	16906.2	8814	9037.5	8925.75	120459	107746	114102	29679.5	31011	30345.2	8153.5	7853.5	8003.5	4003	4129	4066	4156	3561	3858.5	2722	2855	2788.5
RC6	reinfection	R0	18	20200626	908997	1033020	971008	424592	457089	440840	9379	10271	9825	269993	284650	277322	21143	22740	21941.5	285573	327488	306530	181630	191815	186722	15184.5	15513	15348.8	8085	9623.5	8854.25	78742	79839.5	79290.8	410202	465639	437920	28234	38042	33138	29199	39065	34132	3540	3916.5	3728.25	9375.5	10581	9978.25
RC7	reinfection	R-3	8	20200514	22722	22590.5	22656.2	10852	10824	10838	7387	8169.5	7778.25	5367	5733	5550	3829	4111	3970	6934	7482	7208	134532	152698	143615	23346.5	25890	24618.2	5878	6166	6022	175859	162893	169376	23634	23402	23518	3211	3881	3546	3748.5	3819	3783.75	3526.5	4020	3773.25	3012	3018.5	3015.25
RC7	reinfection	R-2	12.1	20200610	19504	21667	20585.5	11346	11003	11174.5	7518	8245	7881.5	5388	5706	5547	4240.5	3937.5	4089	6635.5	6958	6796.75	116406	129047	122726	21496	22035.5	21765.8	6524	6518.5	6521.25	150364	157970	154166	22942.5	24952.5	23947.5	3282	2998	3140	3631.5	3564	3597.75	3747	3669	3708	3007	3076	3041.5
RC7	reinfection	R-1	18	20200626	19190.5	20920	20055.2	10731.5	11738.5	11235	7280	8026.5	7653.25	5803	6641.5	6222.25	4155.5	4322	4238.75	6364.5	6933	6648.75	108189	131232	119710	20375.5	23267	21821.2	5906	6651	6278.5	129395	145168	137282	20252	25562	22907	3273	3058	3165.5	3721	3607.5	3664.25	3614	3809	3711.5	3360.5	3160	3260.25
RC7	reinfection	R0	20	20200722	355245	421533	388389	63409	75677.5	69543.2	7338	10052	8695	32814.5	36841	34827.8	5498.5	5827	5662.75	107782	127305	117544	115761	128104	121932	21190	23461	22325.5	6554	6445	6499.5	137444	155868	146656	57042.5	63896	60469.2	22258	13263.5	17760.8	5756.5	5371.5	5564	3642	3731	3686.5	4309	3821	4065
RC7	reinfection	R1	25	20200819	282256	342982	312619	57202	75532	66367	6986	9534	8260	31781	38973.5	35377.2	5885.5	6118	6001.75	78639	97899.5	88269.2	97652	117398	107525	18505	21016	19760.5	6022	6606	6314	106030	194558	150294	40578	57674	49126	26622	75982.5	51302.2	5200.5	5012	5106.25	3524	3499	3511.5	3404	3492	3448
RC8	reinfection	R-1	12.1	20200610	11957	9893	10925	11348	11160	11254	9010	8867	8938.5	6582.5	5344.5	5963.5	3675.5	3890	3782.75	5578	5124.5	5351.25	6469	6270	6369.5	6753	6535.5	6644.25	5580	5085.5	5332.75	27957	26218	27087.5	10861.5	10290.5	10576	6524	5878	6201	3341	3366	3353.5	4515.5	4223	4369.25	3031	2618	2824.5
RC8	reinfection	R0	20	20200725	33411	35210	34310.5	98113	108053	103083	7119	7192	7155.5	37437	40768	39102.5	3704	3948	3826	29062	33350	31206	7696	8333	8014.5	6391.5	6708	6549.75	5182	5007	5094.5	46449	39201.5	42825.2	47572.5	54034	50803.2	11899	10924	11411.5	9147.5	7598	8372.75	4557	4515	4536	3915.5	3813	3864.25
RC8	reinfection	R1	25	20200819	22387	26763.5	24575.2	71653.5	75596	73624.8	7858.5	11118.5	9488.5	26659	25434	26046.5	4155	3956.5	4055.75	16421	18707	17564	8843.5	9085	8964.25	7343	7679.5	7511.25	5702.5	5544	5623.25	41420.5	39001	40210.8	35429	40495	37962	12349.5	9527.5	10938.5	10008	5648.5	7828.25	5174	4392	4783	4129	3266	3697.5
[truncated: 285 more columns]

## Sheet: monkey_data
Internal ID	Sample ID	Time Point	ADCP--Spike	ADNP--Spike	ADCD--Spike	NKD: CD107a--Spike	NKD: IFNγ--Spike	NKD: MIP-1β--Spike	ADCP--Spike RBD	ADNP--Spike RBD	ADCD--Spike RBD	ADCP--Nucleocapsid	ADNP--Nucleocapsid	ADCD--Nucleocapsid	NKD: CD107a--Nucleocapsid	NKD: IFNγ--Nucleocapsid	NKD: MIP-1β--Nucleocapsid	NHP IgG1--Spike	NHP IgG2--Spike	NHP IgG3--Spike	NHP IgG4--Spike	NHP IgA--Spike	NHP IgM--Spike	NHP FcR 2A-1--Spike	NHP FcR 2A-2--Spike	NHP FcR 2A-3--Spike	NHP FcR 2A-4--Spike	NHP FcR 3A--Spike	NHP IgG1--Spike RBD	NHP IgG2--Spike RBD	NHP IgG3--Spike RBD	NHP IgG4--Spike RBD	NHP IgA--Spike RBD	NHP IgM--Spike RBD	NHP FcR 2A-1--Spike RBD	NHP FcR 2A-2--Spike RBD	NHP FcR 2A-3--Spike RBD	NHP FcR 2A-4--Spike RBD	NHP FcR 3A--Spike RBD	NHP IgG1--Nucleocapsid	NHP IgG2--Nucleocapsid	NHP IgG3--Nucleocapsid	NHP IgG4--Nucleocapsid	NHP IgA--Nucleocapsid	NHP IgM--Nucleocapsid	NHP FcR 2A-1--Nucleocapsid	NHP FcR 2A-2--Nucleocapsid	NHP FcR 2A-3--Nucleocapsid	NHP FcR 2A-4--Nucleocapsid
A1	7162	wk0	52.65	10.95	3	8.55	10.35	26.15	101.5	19.2	3.4	288	20.7	4.25	1.835	1.075	5.535	3925	3921	3826	3818	3967	14369	11528	12190	5646	7824	4461	3597	3736	3665	3582	3757	22958	28504	24791	9212	18870	4689	6443	4130	4251	4030	8735	39386	1040775	575341	403927	437700
A2	7165	wk0	61.2	21.8	3.1	6.65	10.2	26.6	104.25	22.25	3.1	242.65	21.85	3.9	2.72	1.155	7.645	3989	4294	3886	3917	4127	6382	11331	11154	5616	7476	4272	3749	3965	3581	3612	3845	47085	26127	22345	9441	16787	4534	3958	4192	4145	3904	8757	41296	834480	393524	290967	358346
A3	7172	wk0	65.1	23.3	2.75	6.25	6.8	22.9	105.8	19.4	3.95	284.95	19.35	4.2	2.965	1.405	9.27	3881	4027	3933	3886	4325	7354	12933	13010	5567	8500	4327	3664	3926	3622	3620	4479	18730	36432	34116	12607	26439	5555	5202	5186	5169	4761	454714	77730	2612293	1489512	1112290	1286977
A4	7173	wk0	83.7	22.2	2.9	5.35	9.4	22.15	141	20.25	4.5	317.85	24.6	4.15	2.785	1.515	9.98	3897	4149	3876	3835	4099	7156	13128	14631	5748	8947	4646	3768	3890	3610	3530	4163	22491	32152	33743	10522	23577	5260	7756	4633	4524	4279	14319	86667	1179056	836320	451463	532046
A5	7174	wk0	84.85	22.4	3.1	4.3	6.3	20.65	147.4	17.65	4.25	303.65	23	4.45	2.585	1.55	8.44	3961	4319	3986	3878	4018	9658	12428	13190	5533	8202	4728	3767	4074	3596	3728	4982	21774	32780	34818	11895	24070	5701	4568	4247	4198	3993	8988	113150	1228750	889607	395807	592750
A6	7182	wk0	86.95	23.15	2.65	6.05	7.85	24.55	157.45	26.25	3.55	313.15	24.1	4.7	2.8	1.715	7.975	3951	4081	3883	3969	4035	6609	11668	13215	5919	8010	4506	3737	3729	3646	3612	4194	11299	34751	37230	11636	29297	6022	4475	3896	4031	4061	6909	38472	919739	541681	282153	350537
A7	7244	wk0	95.1	22.5	3.3	6.15	8.65	24.15	140.5	24.55	4.3	293.6	24.7	4.4	2.86	1.545	9	3953	4108	3914	3955	4145	8701	13306	14642	5879	8767	4592	3720	3825	3691	3789	4187	38096	27058	30292	9712	22425	5053	4621	4178	4136	4169	9852	69913	975319	615796	422815	554603
A8	7250	wk0	90.4	31.85	3.95	6.5	8.7	23.05	166.2	27.95	5	345.9	26.2	5.75	2.705	1.665	6.64	3892	4111	3844	3862	4140	10146	12234	12688	5654	7895	4651	3746	3918	3591	3708	3924	22775	28936	30545	9514	19127	4949	7020	4314	4308	4146	8610	61744	1151143	687728	472707	459451
A9	7252	wk0	81.8	27.95	3.55	5.75	7.85	22.85	127.1	25.95	4	297.95	23.45	5.25	2.635	1.65	7.94	3918	4084	3818	3895	4109	6529	12366	13215	5984	7877	4455	3717	3836	3681	3600	4253	15778	29064	31415	9870	20862	5139	5682	4559	4682	4530	17783	74083	1363202	873143	536022	464127
B1	7162	wk2	734.1	53.3	10.1	5.2	6.4	28.6	217.3	23.15	6.5	419.5	27.15	7.4	8.175	4.625	17.74	62242	7988	8119	7997	24365	55984	734901	599569	391375	583495	217719	9641	5094	4873	4794	18977	56073	540392	494612	251649	487465	126340	39855	6572	6545	6298	11757	58784	1679481	1115184	660766	798487
B2	7165	wk2	189.85	29.55	7.45	5.8	8.95	25.3	139.5	23.15	5.1	343.85	23	6.6	9.765	3.685	17.9	7137	4683	4452	4439	7430	24038	148782	171285	51873	170635	48187	4390	4115	3692	3754	5051	66491	144556	166582	61861	155412	27013	47934	7114	7152	6788	16526	74008	1600228	1089657	555303	981035
B3	7172	wk2	87.75	19.25	6.15	8.35	12.4	24.85	81.2	13.85	5.8	287.9	20.05	4.85	4.49	1.935	10.505	4355	4039	4082	3995	4995	19288	38604	53083	11832	42482	12704	3807	3715	3860	3690	4523	32249	61296	78205	22661	60304	10219	8752	6088	6341	5686	274096	74969	2524432	2052071	1310920	1613624
B4	7173	wk2	124.4	15.05	6.25	6.3	12.6	25.3	125.2	20.15	6.1	217.75	18.25	4.85	2.72	1.525	9.2	6584	4325	4208	4243	5617	17674	97486	110569	31727	104613	24785	4483	3780	3821	3728	5123	16872	169263	176813	77667	175934	26069	11323	4215	4758	4235	12391	42854	1114238	737277	432113	589805
B5	7174	wk2	283.4	12.45	9.4	5.3	10.8	25.7	174.5	21.45	7.2	252.15	27.9	5	2.775	1.425	8.425	9048	4752	4648	4512	5647	51773	207009	195648	60546	168577	45902	5163	4116	3854	3937	5979	50109	253439	240452	85880	220276	34842	5760	4294	4263	3945	10535	98113	1530012	965873	371342	790168
B6	7182	wk2	754.65	38.6	11.5	4.9	9.4	27.1	411.8	24.75	9.55	418.15	33.5	7.5	21.35	8.99	30.375	188901	10490	11935	11776	20564	100232	1106369	747099	722265	744818	281591	79545	8500	9126	9259	14283	81308	1257890	880429	741560	860085	239560	571580	21509	22419	21907	32442	75711	2775132	1709966	1465369	1521486
B7	7244	wk2	175.8	15.05	6.5	4.2	7.4	23.8	147.1	23.3	6.5	276	24.15	4.3	3.795	2.32	11.745	6692	4347	4355	4344	8400	20661	117299	146529	41265	127024	32193	3760	3813	3694	3675	4967	41434	43073	49727	15744	38703	7096	5138	4170	4524	4224	11302	62492	1048753	612253	336961	455315
B8	7250	wk2	185.8	19.95	5.35	4.3	5.8	22.2	215.1	33.85	5.35	389.4	33.55	5.65	3.09	2.04	10.075	5172	4242	4108	4177	5598	49325	84956	99486	23189	83062	23698	4214	3744	3823	3837	4379	45855	162498	168643	61275	150552	20812	6476	3941	4170	4265	9429	46333	1029653	618189	298172	387057
B9	7252	wk2	167.7	13.9	5.45	6.2	8.3	25.9	150.55	21.7	6.65	254.3	26.2	6.25	3.505	2.73	11.505	4943	4185	4179	4132	15668	68869	57274	83217	15567	69177	16454	3939	3724	3762	3828	11548	72362	99052	126737	35485	108740	14500	5736	4229	4738	4436	17048	70056	1113564	839741	353135	494400
C1	7162	wk5	820.25	102.25	21	6.2	8.3	27.1	477.95	33.05	17.6	452.55	28.8	13	9.245	4.51	18.725	71340	8452	9258	9327	10913	21578	854025	729201	477448	624672	242813	10568	5120	5265	5113	6554	31797	617537	566342	313942	551154	138289	16666	5090	5676	5329	9947	46713	1553258	1056378	447179	748848
C2	7165	wk5	346.4	32.45	7.6	4.2	8.4	23.4	189.4	30.2	11.55	378.6	36.2	6	9.31	4.01	20.925	8794	4668	4782	4534	5154	13337	202294	228937	82885	194615	67142	4746	3946	3961	3968	4403	57698	208598	240059	87311	215365	44548	27503	6108	6645	6130	12592	61893	1469742	982684	495302	700206
C3	7172	wk5	228.5	29.7	9.35	4.2	7.1	22.2	170.8	28.8	9.15	495.75	22.85	5.9	7.35	2.9	15.535	4301	4157	4043	4017	4768	9698	37092	50666	11223	34837	9765	3823	3715	3716	3675	4806	22900	57885	72814	16584	48829	8031	10893	6415	6812	6197	458730	66902	2590570	1761396	795057	1338606
C4	7173	wk5	387.95	38.85	11.1	7.9	10.4	28.9	232.85	29.4	13	375.3	22.55	7.6	4.76	2.505	14.85	8343	4889	4840	4801	5709	9744	213629	239311	73869	221573	63735	4891	4048	4033	3932	4991	14371	244709	270215	90179	253902	46186	10503	4584	4977	4724	13093	49259	1191547	853852	354398	678815
C5	7174	wk5	424.45	37.65	10.45	7.8	12.2	24.2	277.35	30.25	14.85	315.85	20.85	14.8	4.285	2.445	12.135	9357	5025	5040	4911	5403	21703	247625	271638	88830	244234	73653	5080	4112	4010	4088	5397	30645	265911	279173	109610	241046	48859	10874	4901	5313	4784	12179	103202	1709919	1217211	509459	719040
C6	7182	wk5	470.95	86.15	23.85	11.3	14.4	28.8	366.25	29.15	15.55	234.4	22.3	17.55	13.265	6.305	20.075	160863	10955	12130	11469	14222	29118	1128070	976959	676051	843312	392140	60082	8273	8742	8592	10326	31797	1212313	1034725	702959	926045	351944	139122	10123	10805	9463	14531	46947	1996181	1592764	839953	1218900
C7	7244	wk5	337.65	38.7	10.95	7.7	8.95	27.25	169.25	15.75	3.35	265.85	23.3	4.8	9.28	3.655	16.925	37869	6096	6752	6650	8590	13770	356718	286094	173022	333830	104716	5894	3993	4026	4043	5572	29577	200664	185907	92067	196794	36832	149051	9993	10801	10077	17219	60601	1567463	906042	731428	855942
C8	7250	wk5	597.5	38.7	9	6.4	9.8	25.7	375.45	10.9	5.1	456.85	24.65	4.5	3.085	1.865	9.985	18156	5953	6361	6273	6946	19028	463728	342866	199640	288467	124278	8192	4732	4790	4785	5347	22373	553281	409152	259963	368386	95043	7723	4202	4608	4413	9509	44597	1076313	529856	331570	464240
C9	7252	wk5	397.85	31.1	6.4	6.9	11.3	28.15	243.85	23.9	5.1	353.1	22.5	7.6	3.275	1.775	10.505	6154	4372	4445	4482	6345	15989	123813	118403	31235	108806	33270	4274	3761	3784	3668	4924	24327	165922	153820	43018	144027	24116	5587	4068	4649	4191	13935	48937	1084994	559642	447424	465029
D1	7162	wk6	965.5	180.6	31.7	8.8	8.95	47.45	936.15	95.85	20.4	955.65	143.95	32.05	30.9	9.47	44.125	721087	23893	36366	37166	52532	45575	2179193	1542512	1063399	1472712	744976	539926	19219	30150	30701	38822	38510	2216289	1520843	1293200	1571398	739529	1721943	61685	79007	77995	94178	110424	4453520	3124545	1552613	2880324
D2	7165	wk6	984.9	151.85	29.7	7.05	9.05	41.8	909.8	67.85	14.1	1026	111.9	25.6	31.65	10.625	44.75	742491	24145	33615	32484	37430	33715	2044180	1378637	1233005	1250497	700261	507391	18412	25702	25457	26215	53518	2035672	1420334	1083524	1298756	647769	1393671	41721	46892	44860	67426	99421	3636961	2304077	1276767	2056189
D3	7172	wk6	776.85	154.05	31.45	6.1	7.8	33.3	687.7	55.9	7.65	695.9	177.65	28.8	25.575	10.9	35.95	237025	12653	14928	15383	22259	28551	1287209	1040318	690476	958485	423709	145140	10790	12120	12459	18329	41048	1488145	1177146	700152	1082889	398263	938316	30768	35750	34218	590771	93406	3946191	2894716	1336111	2422645
D4	7173	wk6	724.95	96.35	21.1	8.25	10.85	33.95	582.75	37.7	7.6	555.25	57.4	14.15	15.375	5.9	25.7	84570	8861	9721	9775	14224	12593	891393	753002	481427	720720	282572	24139	6051	6491	6523	10698	14305	824468	719850	396942	706778	214332	127906	8867	9419	8898	17340	48799	1812862	1181414	645397	991947
D5	7174	wk6	983.05	148.45	29.3	8.25	10.35	49.7	931.7	60.55	14.65	858.2	77.75	23.75	23.875	10.585	35.5	543947	20941	28892	25757	31537	44855	2009023	1541139	1077400	1373221	669732	316261	16471	21788	20131	24188	42400	2035745	1663555	946925	1377007	588471	683545	24328	28745	25403	38091	124992	3328043	2344788	1042930	1957847
D6	7182	wk6	999.2	142.4	24.25	10.05	10.7	43.45	865.9	61.3	13.6	796.7	80.75	22.2	23.025	9.885	35.225	565013	22136	29595	28155	52891	54637	1932557	1526032	1250444	1292865	639275	358419	17246	23203	21191	38053	46081	2017113	1667926	1105079	1481280	563897	953965	31739	37440	33311	45529	104320	3486977	2547286	1174878	2027280
D7	7244	wk6	624.4	50.45	12.65	8.1	11	28.55	220.15	22.45	4.35	353.15	30.7	5.45	15.475	6.535	25.8	22177	5622	5955	5830	9156	16825	418016	404588	186466	398781	124202	4911	3883	3927	3892	5671	42555	178657	203639	55497	203705	35072	91512	8594	9619	8509	18698	72515	1793848	1311480	615344	1060022
D8	7250	wk6	636.75	75.75	13.55	7.85	10.85	30.85	531.2	20.5	4.05	467.6	28.05	5.1	11.68	4.685	20.325	105623	10381	12035	11350	16045	19215	1140999	903538	662864	795123	338990	35985	7469	8596	8414	11281	25123	1215939	996597	731414	835845	313146	63841	7583	8868	7811	15161	53998	1808449	1195136	652948	924192
D9	7252	wk6	426.55	48	11.05	9.65	12.1	26.8	298.95	27.25	4.25	228.55	20.8	5	2.975	1.54	7.645	37943	7055	7974	7753	14754	18524	675295	631507	323634	577289	206751	14067	5452	6090	6055	10247	26639	777350	719156	352780	654825	179908	7075	4468	5085	4747	17214	55629	1349194	915367	398806	705106
E1	7162	wk7	724	140.55	29.25	9.15	9.55	38.15	663.5	42.3	18.55	629.7	64.9	25.9	20.6	7.05	28.15	695168	25221	33740	35757	32795	34145	2034773	1335284	1295839	1283427	609866	481898	20074	27351	28904	24423	29414	2043312	1369811	1363811	1377243	601523	1542361	57633	66128	66670	63062	74220	4035880	2632382	1469482	2589328
E2	7165	wk7	797.9	150.9	25.05	9.15	9.15	47.95	781.75	67	12.75	732.75	60.55	19.6	22.675	7.975	32.7	694784	24073	33278	34208	39549	35929	1995204	1226389	1173766	1196511	659056	449851	18060	24472	25184	27383	57103	2015660	1342039	1305819	1251581	586092	1107781	35519	39894	40178	56677	88965	3506825	2354573	1924103	1958078
E3	7172	wk7	673.1	108.7	21.45	7.05	9.75	36.05	544.75	24.5	7.7	621.7	112.5	13.2	17.25	6.945	25.2	186003	12166	13816	14429	21476	32989	1296741	924089	743197	870382	337147	95018	9979	11552	11547	16645	48013	1514765	1127115	736312	1047285	332640	700373	26746	30285	28475	574645	88250	3747718	2738056	1619427	2315854
E4	7173	wk7	704.1	98.65	20.2	7.75	8.05	35.2	524	23.8	7.9	544.7	44.9	12.85	11.075	4.115	21.1	77254	9068	10154	10289	16829	12496	952456	751648	448079	722303	248443	20542	6023	6530	6903	12989	14341	917654	697907	344096	748295	229034	84618	7772	8547	8021	16304	52284	1718029	1239407	657347	1038372
E5	7174	wk7	880.55	171.5	23.65	6.3	8.25	47.55	801.4	44.85	11.55	728.75	66.45	13.45	21.3	8.82	30.55	564709	21007	27466	28764	32267	47502	2017360	1444716	1245285	1290494	707113	360645	16685	21368	22976	25517	44506	2080180	1547836	1137668	1431197	656954	509435	19158	21621	21174	31974	111333	3119394	2207797	953248	1772503
E6	7182	wk7	889.6	178.6	21.05	9.25	9.6	47.8	832.45	67.15	10.7	733.2	81.5	10.85	20.875	9.035	29.95	592703	23666	30302	31594	57729	56699	2027093	1569671	1172342	1425184	834779	416075	19016	24427	25466	43579	47190	2143665	1625297	1197452	1475832	806204	684048	25140	25406	27006	30378	74575	3258736	2118600	1273842	1995067
E7	7244	wk7	552.65	58.05	10.75	10.7	9.8	36.15	248.05	33.7	3.7	443.45	35.25	5.25	12.64	5.76	22.9	22289	5671	6024	5963	8978	15103	389661	408866	178783	397633	132370	4584	3741	3937	3678	5396	39639	153200	194717	53039	176912	33710	90358	8495	9282	8677	18007	67948	1770935	1126957	629106	921777
E8	7250	wk7	762.3	79.55	21.7	6.65	8.65	30.8	585.2	46.15	9.95	610.35	38.3	14.85	9.13	4.135	18.475	105036	10643	11658	12022	16319	18199	1171840	928394	576955	835694	369974	36979	7787	8361	8801	11305	23835	1260475	1038119	586670	911439	335725	46187	6855	7902	7240	12933	48795	1811593	1190243	531847	918281
E9	7252	wk7	710.1	69.45	24.15	6.2	7.35	28.7	508.4	39.05	9.8	390.4	31.75	16	3.635	1.765	9.95	80175	8694	9544	9529	18381	21868	875676	765509	505371	665143	246407	30632	6799	7392	7191	11834	28228	984091	881766	523666	743528	246598	8325	4669	5188	4938	15891	55588	1373940	855587	397386	631500
[truncated: 67 more columns]
